# Supplementary material for: Direct detection of SARS-CoV-2 using non-commercial RT-LAMP reagents on heat-inactivated samples
Source: Sci Rep. 2021 Jan 19;11:1820. doi: 10.1038/s41598-020-80352-8 (PMC7815738; doi:10.1038/s41598-020-80352-8)
Supplement: Supplementary file 2 — Supplementary Tables. [file 41598_2020_80352_MOESM2_ESM.xlsx]

## Sheet: Data
	GeneXpert Ct (cycles)		RT-LAMP Ct (min)				Positive (P)/negative (N) call						True/false positive/negative (RT-LAMP compared to GeneXpert)
Sample ID	E	N2	v7.16 + iLACO	v7.16 + As1e rep1	v7.16 + As1e rep2	WarmStart	GeneXpert	v7.16 + iLACO	v7.16 + As1e rep1	v7.16 + As1e rep2	v7.16 + As1e combined replicates	WarmStart	v7.16 + iLACO	v7.16 + As1e rep1	v7.16 + As1e rep2	v7.16 + As1e combined replicates	WarmStart
F1	0	0	0	0	0	0	N	N	N	N	N	N	TN	TN	TN	TN	TN
G1	0	0	0	0	0	0	N	N	N	N	N	N	TN	TN	TN	TN	TN
L1	0	0	0	0	0	0	N	N	N	N	N	N	TN	TN	TN	TN	TN
A1	26.3	28.1	0	0	0	41.8932	P	N	N	N	N	P	FN	FN	FN	FN	TP
D1	44.6	42.3	0	0	0	0	P	N	N	N	N	N	FN	FN	FN	FN	FN
W1	20.1	22.3	41.7955	16.3012	12.3482	12.0997	P	P	P	P	P	P	TP	TP	TP	TP	TP
U1	32	35.8	0	0	0	0	P	N	N	N	N	N	FN	FN	FN	FN	FN
R1	20.1	22.5	18.7736	23.3616	20.4895	12.4707	P	P	P	P	P	P	TP	TP	TP	TP	TP
P1	30	32.5	0	0	29.917	0	P	N	N	P	P	N	FN	FN	TP	TP	FN
N1	17.6	19.8	17.9934	19.0092	14.2926	13.1616	P	P	P	P	P	P	TP	TP	TP	TP	TP
S1	18.4	20.7	15.0201	12.0735	9.31477	10.208	P	P	P	P	P	P	TP	TP	TP	TP	TP
X5	25.4	27.9	0	0	0	49.973	P	N	N	N	N	N	FN	FN	FN	FN	FN
F2	0	0	0	0	0	0	N	N	N	N	N	N	TN	TN	TN	TN	TN
G2	0	0	53.9382	0	0	0	N	N	N	N	N	N	TN	TN	TN	TN	TN
L2	0	0	0	0	0	0	N	N	N	N	N	N	TN	TN	TN	TN	TN
A2	28.5	30.4	0	0	0	0	P	N	N	N	N	N	FN	FN	FN	FN	FN
D2	21.6	24.2	0	0	25.9506	25.1883	P	N	N	P	P	P	FN	FN	TP	TP	TP
W2	31.9	35.5	0	0	0	0	P	N	N	N	N	N	FN	FN	FN	FN	FN
U2	33.8	36.3	47.7254	0	0	19.2178	P	N	N	N	N	P	FN	FN	FN	FN	TP
R2	18.3	21.2	15.701	13.6816	10.5625	11.9913	P	P	P	P	P	P	TP	TP	TP	TP	TP
P2	9.4	11.2	18.2996	0	0	12.7139	P	P	N	N	N	P	TP	FN	FN	FN	TP
N2	21.3	24.2	0	0	19.7938	0	P	N	N	P	P	N	FN	FN	TP	TP	FN
S2	25.7	28.2	0	0	0	17.0451	P	N	N	N	N	P	FN	FN	FN	FN	TP
X6	21.4	23.8	0	21.9846	15.6443	19.1414	P	N	P	P	P	P	FN	TP	TP	TP	TP
F3	0	0	0	0	0	0	N	N	N	N	N	N	TN	TN	TN	TN	TN
G3	0	0	0	0	17.6519	0	N	N	N	P	P	N	TN	TN	FP	FP	TN
L3	0	0	0	0	0	0	N	N	N	N	N	N	TN	TN	TN	TN	TN
A3	19.3	21.1	24.555	15.2606	10.0758	13.9976	P	P	P	P	P	P	TP	TP	TP	TP	TP
D3	30.6	33.3	0	0	0	0	P	N	N	N	N	N	FN	FN	FN	FN	FN
W3	35.1	38.8	0	0	0	0	P	N	N	N	N	N	FN	FN	FN	FN	FN
U3	19.2	21.2	18.9212	12.4858	10.0549	12.0586	P	P	P	P	P	P	TP	TP	TP	TP	TP
R3	33.5	37.2	0	0	0	0	P	N	N	N	N	N	FN	FN	FN	FN	FN
P3	14.3	16.3	21.4974	35.8932	0	14.8947	P	P	P	N	P	P	TP	TP	FN	TP	TP
N3	21	23.1	0	28.5697	14.3039	15.0061	P	N	P	P	P	P	FN	TP	TP	TP	TP
S3	26.5	29.9	0	18.1013	15.1512	0	P	N	P	P	P	N	FN	TP	TP	TP	FN
X7	28.8	30.9	0	0	38.6295	0	P	N	N	P	P	N	FN	FN	TP	TP	FN
F4	0	0	0	0	57.2791	0	N	N	N	N	N	N	TN	TN	TN	TN	TN
G4	0	0	39.8179	0	0	0	N	P	N	N	N	N	FP	TN	TN	TN	TN
L4	0	0	0	0	0	0	N	N	N	N	N	N	TN	TN	TN	TN	TN
A4	35.5	38	0	0	55.99	0	P	N	N	N	N	N	FN	FN	FN	FN	FN
D4	0	42.8	0	0	0	0	P	N	N	N	N	N	FN	FN	FN	FN	FN
W4	0	42	0	0	0	0	P	N	N	N	N	N	FN	FN	FN	FN	FN
U4	33.3	36	0	0	0	0	P	N	N	N	N	N	FN	FN	FN	FN	FN
R4	13.3	15.8	11.9358	9.59062	6.96674	8.7279	P	P	P	P	P	P	TP	TP	TP	TP	TP
P4	14.5	16.9	15.059	0	0	12.186	P	P	N	N	N	P	TP	FN	FN	FN	TP
N4	22.9	24.9	20.511	26.7491	25.377	17.1036	P	P	P	P	P	P	TP	TP	TP	TP	TP
S4	27.6	30.2	0	0	0	0	P	N	N	N	N	N	FN	FN	FN	FN	FN
X8	35.6	36.8	0	0	0	0	P	N	N	N	N	N	FN	FN	FN	FN	FN
F5	0	0	0	0	0	0	N	N	N	N	N	N	TN	TN	TN	TN	TN
G5	0	0	0	0	0	0	N	N	N	N	N	N	TN	TN	TN	TN	TN
X1	28.5	31.5	54.6353	0	0	0	P	N	N	N	N	N	FN	FN	FN	FN	FN
A5	15.6	17.8	14.4046	14.4446	11.6741	12.1978	P	P	P	P	P	P	TP	TP	TP	TP	TP
D5	11	13.5	11.9627	8.70577	6.0788	9.14771	P	P	P	P	P	P	TP	TP	TP	TP	TP
W5	33.5	35.3	57.7473	0	0	0	P	N	N	N	N	N	FN	FN	FN	FN	FN
U5	29.1	31.8	0	0	0	0	P	N	N	N	N	N	FN	FN	FN	FN	FN
R5	28.4	31.2	0	0	0	0	P	N	N	N	N	N	FN	FN	FN	FN	FN
P5	0	39.3	0	0	0	0	P	N	N	N	N	N	FN	FN	FN	FN	FN
N5	25.6	27.6	0	0	18.2974	0	P	N	N	P	P	N	FN	FN	TP	TP	FN
S5	16.5	18.3	15.7114	22.4766	15.1346	12.4161	P	P	P	P	P	P	TP	TP	TP	TP	TP
F6	0	0	0	0	0	0	N	N	N	N	N	N	TN	TN	TN	TN	TN
G6	0	0	59.0917	0	25.7444	58.1629	N	N	N	P	P	N	TN	TN	FP	FP	TN
X2	34.4	37.6	0	0	0	0	P	N	N	N	N	N	FN	FN	FN	FN	FN
A6	12.2	14.5	13.6042	9.9487	7.4914	10.6343	P	P	P	P	P	P	TP	TP	TP	TP	TP
D6	0	41.2	0	0	0	0	P	N	N	N	N	N	FN	FN	FN	FN	FN
W6	32.2	35	53.7402	0	18.6288	0	P	N	N	P	P	N	FN	FN	TP	TP	FN
U6	0	37.7	0	0	0	51.1161	P	N	N	N	N	N	FN	FN	FN	FN	FN
R6	23.3	26	0	0	0	13.2655	P	N	N	N	N	P	FN	FN	FN	FN	TP
P6	0	41.7	0	0	0	0	P	N	N	N	N	N	FN	FN	FN	FN	FN
N6	27.1	29.7	0	0	0	0	P	N	N	N	N	N	FN	FN	FN	FN	FN
S6	16.3	18.4	15.3143	42.5416	0	13.2855	P	P	P	N	P	P	TP	TP	FN	TP	TP
F7	0	0	0	0	0	0	N	N	N	N	N	N	TN	TN	TN	TN	TN
G7	0	0	0	0	0	0	N	N	N	N	N	N	TN	TN	TN	TN	TN
X3	13.5	15.2	15.1481	11.3296	8.89192	12.3029	P	P	P	P	P	P	TP	TP	TP	TP	TP
A7	13.5	15	13.3792	26.0997	10.837	10.2835	P	P	P	P	P	P	TP	TP	TP	TP	TP
D7	22.5	24.8	0	21.0025	46.8781	16.1677	P	N	P	N	P	P	FN	TP	FN	TP	TP
W7	29.4	32.8	53.9499	39.1047	44.7255	0	P	N	P	P	P	N	FN	TP	TP	TP	FN
U7	28.2	30.4	0	0	0	0	P	N	N	N	N	N	FN	FN	FN	FN	FN
R7	26.3	28.1	0	15.7584	30.4337	15.543	P	N	P	P	P	P	FN	TP	TP	TP	TP
P7	19.6	22.1	20.3557	16.3634	0	13.9138	P	P	P	N	P	P	TP	TP	FN	TP	TP
N7	32.5	35.1	0	0	24.7353	0	P	N	N	P	P	N	FN	FN	TP	TP	FN
S7	42	38.2	0	0	0	0	P	N	N	N	N	N	FN	FN	FN	FN	FN
F8	0	0	0	0	47.6256	0	N	N	N	N	N	N	TN	TN	TN	TN	TN
G8	0	0	0	0	0	0	N	N	N	N	N	N	TN	TN	TN	TN	TN
X4	27.1	29.6	56.2755	0	39.5877	0	P	N	N	P	P	N	FN	FN	TP	TP	FN
A8	26	28	57.3928	17.9661	12.4269	0	P	N	P	P	P	N	FN	TP	TP	TP	FN
D8	34.9	36.9	0	0	0	0	P	N	N	N	N	N	FN	FN	FN	FN	FN
W8	31.1	34.2	46.6878	0	0	0	P	N	N	N	N	N	FN	FN	FN	FN	FN
U8	38.8	40.7	0	0	0	0	P	N	N	N	N	N	FN	FN	FN	FN	FN
R8	19.7	22.2	15.4457	13.4997	10.5898	10.2435	P	P	P	P	P	P	TP	TP	TP	TP	TP
H1	0	0	0	0	58.8683	0	N	N	N	N	N	N	TN	TN	TN	TN	TN
N8	30.7	34.2	0	0	0	0	P	N	N	N	N	N	FN	FN	FN	FN	FN
S8	34.7	37.5	0	0	0	0	P	N	N	N	N	N	FN	FN	FN	FN	FN
I1	0	0	59.9159	0	0	0	N	N	N	N	N	N	TN	TN	TN	TN	TN
J1	0	0	0	0	0	0	N	N	N	N	N	N	TN	TN	TN	TN	TN
K1	0	0	0	0	0	0	N	N	N	N	N	N	TN	TN	TN	TN	TN
M1	34.5	37.4	49.783	0	0	0	P	N	N	N	N	N	FN	FN	FN	FN	FN
O1	33.5	35.1	0	0	0	51.4451	P	N	N	N	N	N	FN	FN	FN	FN	FN
Q1	28.3	31.2	0	0	0	18.5545	P	N	N	N	N	P	FN	FN	FN	FN	TP
T1	17.4	19.2	15.1569	15.2535	16.2213	13.1257	P	P	P	P	P	P	TP	TP	TP	TP	TP
V1	0	41.9	0	0	0	0	P	N	N	N	N	N	FN	FN	FN	FN	FN
E1	0	37.7	48.8987	0	0	0	P	N	N	N	N	N	FN	FN	FN	FN	FN
Z1	16.9	18.8	18.3556	8.57044	9.17198	9.6827	P	P	P	P	P	P	TP	TP	TP	TP	TP
B1	22.2	24.2	43.3789	14.0161	19.8683	16.8284	P	P	P	P	P	P	TP	TP	TP	TP	TP
C4	19.3	20.3	19.7168	21.0854	22.4174	16.1765	P	P	P	P	P	P	TP	TP	TP	TP	TP
I2	0	0	0	0	0	0	N	N	N	N	N	N	TN	TN	TN	TN	TN
J2	0	0	0	0	0	0	N	N	N	N	N	N	TN	TN	TN	TN	TN
K2	0	0	0	0	0	0	N	N	N	N	N	N	TN	TN	TN	TN	TN
M2	20.8	23.2	37.2823	10.8732	11.2153	16.8574	P	P	P	P	P	P	TP	TP	TP	TP	TP
O2	17.8	20.7	14.2219	8.15751	8.85909	9.70222	P	P	P	P	P	P	TP	TP	TP	TP	TP
Q2	16.2	18.5	13.7805	29.8406	13.9445	12.773	P	P	P	P	P	P	TP	TP	TP	TP	TP
T2	14.2	15.8	15.4578	7.86126	8.59516	12.7686	P	P	P	P	P	P	TP	TP	TP	TP	TP
V2	32.3	34.5	0	0	0	0	P	N	N	N	N	N	FN	FN	FN	FN	FN
Y2	18.2	20.9	29.0555	20.6524	22.6292	12.1095	P	P	P	P	P	P	TP	TP	TP	TP	TP
Z2	25.6	28.4	53.6815	8.64924	9.47835	11.9134	P	N	P	P	P	P	FN	TP	TP	TP	TP
E3	35.5	36.8	0	0	0	52.3457	P	N	N	N	N	N	FN	FN	FN	FN	FN
C5	34.4	35.9	0	0	0	0	P	N	N	N	N	N	FN	FN	FN	FN	FN
I3	0	0	52.1072	0	0	0	N	N	N	N	N	N	TN	TN	TN	TN	TN
J3	0	0	0	0	0	0	N	N	N	N	N	N	TN	TN	TN	TN	TN
K3	0	0	48.3664	0	0	0	N	N	N	N	N	N	TN	TN	TN	TN	TN
M3	13.7	15.4	15.1871	0	0	11.3174	P	P	N	N	N	P	TP	FN	FN	FN	TP
O3	25.1	27.4	25.3286	0	0	15.1482	P	P	N	N	N	P	TP	FN	FN	FN	TP
Q3	27.1	29.8	0	0	0	0	P	N	N	N	N	N	FN	FN	FN	FN	FN
T3	33.8	36.7	57.9031	33.2621	0	0	P	N	P	N	P	N	FN	TP	FN	TP	FN
V3	14.5	17.2	14.6753	8.09858	9.61651	10.4485	P	P	P	P	P	P	TP	TP	TP	TP	TP
Y3	24.3	26	45.6437	20.9946	0	14.1329	P	N	P	N	P	P	FN	TP	FN	TP	TP
Z3	38.7	40.1	0	0	0	54.5606	P	N	N	N	N	N	FN	FN	FN	FN	FN
B3	26.1	28.6	0	30.8068	0	0	P	N	P	N	P	N	FN	TP	FN	TP	FN
C6	28.8	30.5	0	44.0323	0	0	P	N	P	N	P	N	FN	TP	FN	TP	FN
I4	0	0	53.5065	0	0	0	N	N	N	N	N	N	TN	TN	TN	TN	TN
J4	0	0	46.0343	0	0	0	N	N	N	N	N	N	TN	TN	TN	TN	TN
K4	0	0	50.861	0	0	0	N	N	N	N	N	N	TN	TN	TN	TN	TN
M4	0	41.8	0	0	0	0	P	N	N	N	N	N	FN	FN	FN	FN	FN
O4	36.4	39.4	0	0	0	0	P	N	N	N	N	N	FN	FN	FN	FN	FN
Q4	34.7	37.3	0	0	0	0	P	N	N	N	N	N	FN	FN	FN	FN	FN
T4	0	40	0	0	0	0	P	N	N	N	N	N	FN	FN	FN	FN	FN
V4	24.4	27.5	0	20.111	32.5748	16.7759	P	N	P	P	P	P	FN	TP	TP	TP	TP
Y4	17.1	18.9	17.8178	15.6363	18.4393	11.5444	P	P	P	P	P	P	TP	TP	TP	TP	TP
Z4	37	40.2	0	0	0	0	P	N	N	N	N	N	FN	FN	FN	FN	FN
B4	32.7	34.8	0	0	0	0	P	N	N	N	N	N	FN	FN	FN	FN	FN
C7	26	28.1	57.463	13.2151	0	0	P	N	P	N	P	N	FN	TP	FN	TP	FN
I5	0	0	0	21.4159	30.3537	0	N	N	P	P	P	N	TN	FP	FP	FP	TN
J5	0	0	0	0	0	0	N	N	N	N	N	N	TN	TN	TN	TN	TN
K5	0	0	0	0	0	0	N	N	N	N	N	N	TN	TN	TN	TN	TN
M5	17.2	19.6	14.912	7.7284	7.3629	12.814	P	P	P	P	P	P	TP	TP	TP	TP	TP
O5	29.1	31.5	0	0	0	57.3406	P	N	N	N	N	N	FN	FN	FN	FN	FN
Q5	33.9	37.3	0	0	0	0	P	N	N	N	N	N	FN	FN	FN	FN	FN
T5	0	41.1	0	0	0	0	P	N	N	N	N	N	FN	FN	FN	FN	FN
V5	26.2	28.4	53.9064	0	0	23.8828	P	N	N	N	N	P	FN	FN	FN	FN	TP
Y5	31	34.6	0	0	0	0	P	N	N	N	N	N	FN	FN	FN	FN	FN
Z5	32	34.8	0	0	0	0	P	N	N	N	N	N	FN	FN	FN	FN	FN
B5	35.2	37.6	0	0	0	56.9741	P	N	N	N	N	N	FN	FN	FN	FN	FN
I6	0	0	0	0	0	0	N	N	N	N	N	N	TN	TN	TN	TN	TN
J6	0	0	43.4661	0	0	0	N	P	N	N	N	N	FP	TN	TN	TN	TN
C1	31.9	35.1	0	0	0	0	P	N	N	N	N	N	FN	FN	FN	FN	FN
M6	19.4	21.6	0	32.5683	0	15.4248	P	N	P	N	P	P	FN	TP	FN	TP	TP
O6	0	38.3	0	0	0	0	P	N	N	N	N	N	FN	FN	FN	FN	FN
Q6	23.1	25.5	34.9301	0	0	15.3099	P	P	N	N	N	P	TP	FN	FN	FN	TP
T6	25.1	27.1	13.423	12.9563	0	17.1106	P	P	P	N	P	P	TP	TP	FN	TP	TP
V6	29.9	32.7	50.4412	0	0	0	P	N	N	N	N	N	FN	FN	FN	FN	FN
Y6	24.1	26.4	52.2684	21.2332	0	17.4788	P	N	P	N	P	P	FN	TP	FN	TP	TP
Z6	37.6	36.8	0	0	0	0	P	N	N	N	N	N	FN	FN	FN	FN	FN
E4	19.5	21.5	24.2714	10.8276	10.4048	14.045	P	P	P	P	P	P	TP	TP	TP	TP	TP
I7	0	0	47.2759	0	0	47.7612	N	N	N	N	N	N	TN	TN	TN	TN	TN
J7	0	0	0	0	0	0	N	N	N	N	N	N	TN	TN	TN	TN	TN
C2	24.2	26.3	0	11.9135	10.9776	14.21	P	N	P	P	P	P	FN	TP	TP	TP	TP
M7	19.8	22.3	28.8654	11.4161	14.474	16.9383	P	P	P	P	P	P	TP	TP	TP	TP	TP
O7	18.4	21	34.8235	15.8057	19.0846	13.8303	P	P	P	P	P	P	TP	TP	TP	TP	TP
Q7	27.1	29.7	0	0	0	0	P	N	N	N	N	N	FN	FN	FN	FN	FN
T7	23.4	25.3	34.1379	12.8222	11.6541	13.4105	P	P	P	P	P	P	TP	TP	TP	TP	TP
V7	29.1	31.6	44.4968	0	0	0	P	P	N	N	N	N	TP	FN	FN	FN	FN
Y7	22.1	24.7	23.3929	10.5739	11.5087	12.0391	P	P	P	P	P	P	TP	TP	TP	TP	TP
Z7	27.3	30.1	0	0	0	0	P	N	N	N	N	N	FN	FN	FN	FN	FN
B7	26.4	28.6	0	22.3115	15.8324	0	P	N	P	P	P	N	FN	TP	TP	TP	FN
I8	0	0	35.5254	0	0	54.3997	N	P	N	N	N	N	FP	TN	TN	TN	TN
J8	0	0	0	0	0	0	N	N	N	N	N	N	TN	TN	TN	TN	TN
C3	24.3	26.2	54.7283	24.4805	15.888	15.1852	P	N	P	P	P	P	FN	TP	TP	TP	TP
M8	32.4	35.7	0	0	0	0	P	N	N	N	N	N	FN	FN	FN	FN	FN
O8	17.3	19.5	14.6374	7.68965	8.11388	9.75745	P	P	P	P	P	P	TP	TP	TP	TP	TP
Q8	40.1	41.1	0	0	0	0	P	N	N	N	N	N	FN	FN	FN	FN	FN
T8	0	42.2	56.312	38.3258	38.9802	33.9932	P	N	P	P	P	P	FN	TP	TP	TP	TP
V8	20.6	22.7	19.0768	13.5542	16.8478	14.7462	P	P	P	P	P	P	TP	TP	TP	TP	TP
Y8	28.3	30.3	0	0	0	0	P	N	N	N	N	N	FN	FN	FN	FN	FN
E2	24.6	27.2	0	11.2359	8.9113	0	P	N	P	P	P	N	FN	TP	TP	TP	FN
B8	20.6	22.7	54.5782	10.4169	9.78728	16.8299	P	N	P	P	P	P	FN	TP	TP	TP	TP

## Sheet: Summary table
		True positive	False negative	True negative	False positive
	v7.16 + iLACO	45	97	39	3
	v7.16 + As1e rep1	61	81	41	1
	v7.16 + As1e rep2	57	85	39	3
	v7.16 + As1e combined replicates	69	73	39	3
	WarmStart	64	78	42	0
