# Supplementary material for: Direct detection of SARS-CoV-2 using non-commercial RT-LAMP reagents on heat-inactivated samples
Source: Sci Rep. 2021 Jan 19;11:1820. doi: 10.1038/s41598-020-80352-8 (PMC7815738; doi:10.1038/s41598-020-80352-8)
Supplement: Supplementary file 3 — Supplementary Dataset. [file 41598_2020_80352_MOESM3_ESM.xlsx]

## Sheet: Table legend
Tabs 1-7 (corresponding to Fig 1-3 and 4A) show the fluorescence (Rn) measured every minute (cycle) during 1h.

## Sheet: BstLF_RawData_Fig1A
Well	Cycle	Rn	sample
B1	1	342545	10ug_BstLF_50mM_KCl
B1	2	351582	10ug_BstLF_50mM_KCl
B1	3	356736	10ug_BstLF_50mM_KCl
B1	4	361209	10ug_BstLF_50mM_KCl
B1	5	364360	10ug_BstLF_50mM_KCl
B1	6	368326	10ug_BstLF_50mM_KCl
B1	7	370234	10ug_BstLF_50mM_KCl
B1	8	372400	10ug_BstLF_50mM_KCl
B1	9	374510	10ug_BstLF_50mM_KCl
B1	10	385769	10ug_BstLF_50mM_KCl
B1	11	415920	10ug_BstLF_50mM_KCl
B1	12	457374	10ug_BstLF_50mM_KCl
B1	13	470306	10ug_BstLF_50mM_KCl
B1	14	472367	10ug_BstLF_50mM_KCl
B1	15	472555	10ug_BstLF_50mM_KCl
B1	16	471962	10ug_BstLF_50mM_KCl
B1	17	471026	10ug_BstLF_50mM_KCl
B1	18	470905	10ug_BstLF_50mM_KCl
B1	19	471741	10ug_BstLF_50mM_KCl
B1	20	471609	10ug_BstLF_50mM_KCl
B1	21	470891	10ug_BstLF_50mM_KCl
B1	22	471766	10ug_BstLF_50mM_KCl
B1	23	471407	10ug_BstLF_50mM_KCl
B1	24	471580	10ug_BstLF_50mM_KCl
B1	25	470289	10ug_BstLF_50mM_KCl
B1	26	470037	10ug_BstLF_50mM_KCl
B1	27	469352	10ug_BstLF_50mM_KCl
B1	28	467537	10ug_BstLF_50mM_KCl
B1	29	468106	10ug_BstLF_50mM_KCl
B1	30	468272	10ug_BstLF_50mM_KCl
B1	31	465210	10ug_BstLF_50mM_KCl
B1	32	465378	10ug_BstLF_50mM_KCl
B1	33	464958	10ug_BstLF_50mM_KCl
B1	34	463974	10ug_BstLF_50mM_KCl
B1	35	463484	10ug_BstLF_50mM_KCl
B1	36	462686	10ug_BstLF_50mM_KCl
B1	37	463471	10ug_BstLF_50mM_KCl
B1	38	462514	10ug_BstLF_50mM_KCl
B1	39	461888	10ug_BstLF_50mM_KCl
B1	40	461904	10ug_BstLF_50mM_KCl
B1	41	460167	10ug_BstLF_50mM_KCl
B1	42	461809	10ug_BstLF_50mM_KCl
B1	43	461261	10ug_BstLF_50mM_KCl
B1	44	460197	10ug_BstLF_50mM_KCl
B1	45	462386	10ug_BstLF_50mM_KCl
B1	46	459846	10ug_BstLF_50mM_KCl
B1	47	457683	10ug_BstLF_50mM_KCl
B1	48	458391	10ug_BstLF_50mM_KCl
B1	49	457716	10ug_BstLF_50mM_KCl
B1	50	457760	10ug_BstLF_50mM_KCl
B1	51	457398	10ug_BstLF_50mM_KCl
B1	52	457321	10ug_BstLF_50mM_KCl
B1	53	457370	10ug_BstLF_50mM_KCl
B1	54	458440	10ug_BstLF_50mM_KCl
B1	55	458087	10ug_BstLF_50mM_KCl
B1	56	459827	10ug_BstLF_50mM_KCl
B1	57	458182	10ug_BstLF_50mM_KCl
B1	58	456823	10ug_BstLF_50mM_KCl
B1	59	456286	10ug_BstLF_50mM_KCl
B1	60	457602	10ug_BstLF_50mM_KCl
B2	1	343045	10ug_BstLF_50mM_KCl
B2	2	346931	10ug_BstLF_50mM_KCl
B2	3	348432	10ug_BstLF_50mM_KCl
B2	4	350467	10ug_BstLF_50mM_KCl
B2	5	351742	10ug_BstLF_50mM_KCl
B2	6	353567	10ug_BstLF_50mM_KCl
B2	7	354264	10ug_BstLF_50mM_KCl
B2	8	355241	10ug_BstLF_50mM_KCl
B2	9	356669	10ug_BstLF_50mM_KCl
B2	10	367229	10ug_BstLF_50mM_KCl
B2	11	403234	10ug_BstLF_50mM_KCl
B2	12	439820	10ug_BstLF_50mM_KCl
B2	13	448000	10ug_BstLF_50mM_KCl
B2	14	449849	10ug_BstLF_50mM_KCl
B2	15	449200	10ug_BstLF_50mM_KCl
B2	16	449841	10ug_BstLF_50mM_KCl
B2	17	449118	10ug_BstLF_50mM_KCl
B2	18	449513	10ug_BstLF_50mM_KCl
B2	19	449253	10ug_BstLF_50mM_KCl
B2	20	448398	10ug_BstLF_50mM_KCl
B2	21	448124	10ug_BstLF_50mM_KCl
B2	22	447659	10ug_BstLF_50mM_KCl
B2	23	447858	10ug_BstLF_50mM_KCl
B2	24	447876	10ug_BstLF_50mM_KCl
B2	25	447134	10ug_BstLF_50mM_KCl
B2	26	446987	10ug_BstLF_50mM_KCl
B2	27	446908	10ug_BstLF_50mM_KCl
B2	28	446510	10ug_BstLF_50mM_KCl
B2	29	446317	10ug_BstLF_50mM_KCl
B2	30	446578	10ug_BstLF_50mM_KCl
B2	31	445717	10ug_BstLF_50mM_KCl
B2	32	445442	10ug_BstLF_50mM_KCl
B2	33	445270	10ug_BstLF_50mM_KCl
B2	34	445153	10ug_BstLF_50mM_KCl
B2	35	445447	10ug_BstLF_50mM_KCl
B2	36	445083	10ug_BstLF_50mM_KCl
B2	37	445029	10ug_BstLF_50mM_KCl
B2	38	445063	10ug_BstLF_50mM_KCl
B2	39	445031	10ug_BstLF_50mM_KCl
B2	40	444344	10ug_BstLF_50mM_KCl
B2	41	443834	10ug_BstLF_50mM_KCl
B2	42	444178	10ug_BstLF_50mM_KCl
B2	43	444674	10ug_BstLF_50mM_KCl
B2	44	444524	10ug_BstLF_50mM_KCl
B2	45	443973	10ug_BstLF_50mM_KCl
B2	46	443460	10ug_BstLF_50mM_KCl
B2	47	443491	10ug_BstLF_50mM_KCl
B2	48	443204	10ug_BstLF_50mM_KCl
B2	49	442801	10ug_BstLF_50mM_KCl
B2	50	443049	10ug_BstLF_50mM_KCl
B2	51	443255	10ug_BstLF_50mM_KCl
B2	52	443320	10ug_BstLF_50mM_KCl
B2	53	443380	10ug_BstLF_50mM_KCl
B2	54	443723	10ug_BstLF_50mM_KCl
B2	55	443248	10ug_BstLF_50mM_KCl
B2	56	443341	10ug_BstLF_50mM_KCl
B2	57	442192	10ug_BstLF_50mM_KCl
B2	58	442822	10ug_BstLF_50mM_KCl
B2	59	442779	10ug_BstLF_50mM_KCl
B2	60	442734	10ug_BstLF_50mM_KCl
B3	1	393380	10ug_BstLF_50mM_KCl
B3	2	399118	10ug_BstLF_50mM_KCl
B3	3	402418	10ug_BstLF_50mM_KCl
B3	4	403172	10ug_BstLF_50mM_KCl
B3	5	405157	10ug_BstLF_50mM_KCl
B3	6	405173	10ug_BstLF_50mM_KCl
B3	7	405480	10ug_BstLF_50mM_KCl
B3	8	406163	10ug_BstLF_50mM_KCl
B3	9	407428	10ug_BstLF_50mM_KCl
B3	10	416551	10ug_BstLF_50mM_KCl
B3	11	460851	10ug_BstLF_50mM_KCl
B3	12	499954	10ug_BstLF_50mM_KCl
B3	13	507553	10ug_BstLF_50mM_KCl
B3	14	509593	10ug_BstLF_50mM_KCl
B3	15	510457	10ug_BstLF_50mM_KCl
B3	16	507710	10ug_BstLF_50mM_KCl
B3	17	507780	10ug_BstLF_50mM_KCl
B3	18	507627	10ug_BstLF_50mM_KCl
B3	19	507334	10ug_BstLF_50mM_KCl
B3	20	507818	10ug_BstLF_50mM_KCl
B3	21	507155	10ug_BstLF_50mM_KCl
B3	22	506290	10ug_BstLF_50mM_KCl
B3	23	505543	10ug_BstLF_50mM_KCl
B3	24	506044	10ug_BstLF_50mM_KCl
B3	25	506886	10ug_BstLF_50mM_KCl
B3	26	505676	10ug_BstLF_50mM_KCl
B3	27	507341	10ug_BstLF_50mM_KCl
B3	28	505780	10ug_BstLF_50mM_KCl
B3	29	506587	10ug_BstLF_50mM_KCl
B3	30	506426	10ug_BstLF_50mM_KCl
B3	31	507164	10ug_BstLF_50mM_KCl
B3	32	506610	10ug_BstLF_50mM_KCl
B3	33	505595	10ug_BstLF_50mM_KCl
B3	34	505163	10ug_BstLF_50mM_KCl
B3	35	504811	10ug_BstLF_50mM_KCl
B3	36	505706	10ug_BstLF_50mM_KCl
B3	37	505777	10ug_BstLF_50mM_KCl
B3	38	505481	10ug_BstLF_50mM_KCl
B3	39	504450	10ug_BstLF_50mM_KCl
B3	40	504640	10ug_BstLF_50mM_KCl
B3	41	503982	10ug_BstLF_50mM_KCl
B3	42	505211	10ug_BstLF_50mM_KCl
B3	43	506536	10ug_BstLF_50mM_KCl
B3	44	505766	10ug_BstLF_50mM_KCl
B3	45	506084	10ug_BstLF_50mM_KCl
B3	46	506520	10ug_BstLF_50mM_KCl
B3	47	506378	10ug_BstLF_50mM_KCl
B3	48	505343	10ug_BstLF_50mM_KCl
B3	49	505406	10ug_BstLF_50mM_KCl
B3	50	506054	10ug_BstLF_50mM_KCl
B3	51	505814	10ug_BstLF_50mM_KCl
B3	52	503623	10ug_BstLF_50mM_KCl
B3	53	504393	10ug_BstLF_50mM_KCl
B3	54	505788	10ug_BstLF_50mM_KCl
B3	55	505779	10ug_BstLF_50mM_KCl
B3	56	505693	10ug_BstLF_50mM_KCl
B3	57	506062	10ug_BstLF_50mM_KCl
B3	58	505549	10ug_BstLF_50mM_KCl
B3	59	505932	10ug_BstLF_50mM_KCl
B3	60	505815	10ug_BstLF_50mM_KCl
B4	1	367412	10ug_BstLF_50mM_KCl
B4	2	371201	10ug_BstLF_50mM_KCl
B4	3	373964	10ug_BstLF_50mM_KCl
B4	4	376254	10ug_BstLF_50mM_KCl
B4	5	376570	10ug_BstLF_50mM_KCl
B4	6	376962	10ug_BstLF_50mM_KCl
B4	7	377432	10ug_BstLF_50mM_KCl
B4	8	379029	10ug_BstLF_50mM_KCl
B4	9	387128	10ug_BstLF_50mM_KCl
B4	10	416134	10ug_BstLF_50mM_KCl
B4	11	461006	10ug_BstLF_50mM_KCl
B4	12	481318	10ug_BstLF_50mM_KCl
B4	13	484542	10ug_BstLF_50mM_KCl
B4	14	486472	10ug_BstLF_50mM_KCl
B4	15	486004	10ug_BstLF_50mM_KCl
B4	16	485402	10ug_BstLF_50mM_KCl
B4	17	485200	10ug_BstLF_50mM_KCl
B4	18	484769	10ug_BstLF_50mM_KCl
B4	19	485241	10ug_BstLF_50mM_KCl
B4	20	485248	10ug_BstLF_50mM_KCl
B4	21	486013	10ug_BstLF_50mM_KCl
B4	22	485005	10ug_BstLF_50mM_KCl
B4	23	485682	10ug_BstLF_50mM_KCl
B4	24	486254	10ug_BstLF_50mM_KCl
B4	25	486306	10ug_BstLF_50mM_KCl
B4	26	485210	10ug_BstLF_50mM_KCl
B4	27	485956	10ug_BstLF_50mM_KCl
B4	28	486248	10ug_BstLF_50mM_KCl
B4	29	485675	10ug_BstLF_50mM_KCl
B4	30	486274	10ug_BstLF_50mM_KCl
B4	31	487307	10ug_BstLF_50mM_KCl
B4	32	486274	10ug_BstLF_50mM_KCl
B4	33	487319	10ug_BstLF_50mM_KCl
B4	34	486724	10ug_BstLF_50mM_KCl
B4	35	486629	10ug_BstLF_50mM_KCl
B4	36	486912	10ug_BstLF_50mM_KCl
B4	37	487028	10ug_BstLF_50mM_KCl
B4	38	486972	10ug_BstLF_50mM_KCl
B4	39	487769	10ug_BstLF_50mM_KCl
B4	40	487398	10ug_BstLF_50mM_KCl
B4	41	487528	10ug_BstLF_50mM_KCl
B4	42	487282	10ug_BstLF_50mM_KCl
B4	43	486552	10ug_BstLF_50mM_KCl
B4	44	487308	10ug_BstLF_50mM_KCl
B4	45	488355	10ug_BstLF_50mM_KCl
B4	46	487866	10ug_BstLF_50mM_KCl
B4	47	488294	10ug_BstLF_50mM_KCl
B4	48	487334	10ug_BstLF_50mM_KCl
B4	49	487262	10ug_BstLF_50mM_KCl
B4	50	487261	10ug_BstLF_50mM_KCl
B4	51	486793	10ug_BstLF_50mM_KCl
B4	52	486958	10ug_BstLF_50mM_KCl
B4	53	486438	10ug_BstLF_50mM_KCl
B4	54	487042	10ug_BstLF_50mM_KCl
B4	55	486794	10ug_BstLF_50mM_KCl
B4	56	486243	10ug_BstLF_50mM_KCl
B4	57	487055	10ug_BstLF_50mM_KCl
B4	58	486247	10ug_BstLF_50mM_KCl
B4	59	486859	10ug_BstLF_50mM_KCl
B4	60	486601	10ug_BstLF_50mM_KCl
B5	1	327070	10ug_BstLF_100mM_KCl
B5	2	329044	10ug_BstLF_100mM_KCl
B5	3	331633	10ug_BstLF_100mM_KCl
B5	4	333584	10ug_BstLF_100mM_KCl
B5	5	336903	10ug_BstLF_100mM_KCl
B5	6	336358	10ug_BstLF_100mM_KCl
B5	7	336781	10ug_BstLF_100mM_KCl
B5	8	343035	10ug_BstLF_100mM_KCl
B5	9	348447	10ug_BstLF_100mM_KCl
B5	10	395862	10ug_BstLF_100mM_KCl
B5	11	459317	10ug_BstLF_100mM_KCl
B5	12	474405	10ug_BstLF_100mM_KCl
B5	13	479996	10ug_BstLF_100mM_KCl
B5	14	486366	10ug_BstLF_100mM_KCl
B5	15	485668	10ug_BstLF_100mM_KCl
B5	16	481609	10ug_BstLF_100mM_KCl
B5	17	483338	10ug_BstLF_100mM_KCl
B5	18	486860	10ug_BstLF_100mM_KCl
B5	19	485784	10ug_BstLF_100mM_KCl
B5	20	483091	10ug_BstLF_100mM_KCl
B5	21	482556	10ug_BstLF_100mM_KCl
B5	22	487358	10ug_BstLF_100mM_KCl
B5	23	485300	10ug_BstLF_100mM_KCl
B5	24	486421	10ug_BstLF_100mM_KCl
B5	25	486508	10ug_BstLF_100mM_KCl
B5	26	485168	10ug_BstLF_100mM_KCl
B5	27	484896	10ug_BstLF_100mM_KCl
B5	28	484202	10ug_BstLF_100mM_KCl
B5	29	483733	10ug_BstLF_100mM_KCl
B5	30	485028	10ug_BstLF_100mM_KCl
B5	31	485785	10ug_BstLF_100mM_KCl
B5	32	484945	10ug_BstLF_100mM_KCl
B5	33	486622	10ug_BstLF_100mM_KCl
B5	34	484776	10ug_BstLF_100mM_KCl
B5	35	484239	10ug_BstLF_100mM_KCl
B5	36	483068	10ug_BstLF_100mM_KCl
B5	37	485090	10ug_BstLF_100mM_KCl
B5	38	483047	10ug_BstLF_100mM_KCl
B5	39	483964	10ug_BstLF_100mM_KCl
B5	40	484587	10ug_BstLF_100mM_KCl
B5	41	481844	10ug_BstLF_100mM_KCl
B5	42	482327	10ug_BstLF_100mM_KCl
B5	43	481354	10ug_BstLF_100mM_KCl
B5	44	481676	10ug_BstLF_100mM_KCl
B5	45	482454	10ug_BstLF_100mM_KCl
B5	46	482866	10ug_BstLF_100mM_KCl
B5	47	481895	10ug_BstLF_100mM_KCl
B5	48	482733	10ug_BstLF_100mM_KCl
B5	49	481985	10ug_BstLF_100mM_KCl
B5	50	482328	10ug_BstLF_100mM_KCl
B5	51	482461	10ug_BstLF_100mM_KCl
B5	52	481144	10ug_BstLF_100mM_KCl
B5	53	480151	10ug_BstLF_100mM_KCl
B5	54	480237	10ug_BstLF_100mM_KCl
B5	55	479385	10ug_BstLF_100mM_KCl
B5	56	479872	10ug_BstLF_100mM_KCl
B5	57	479153	10ug_BstLF_100mM_KCl
B5	58	480119	10ug_BstLF_100mM_KCl
B5	59	479824	10ug_BstLF_100mM_KCl
B5	60	478767	10ug_BstLF_100mM_KCl
B6	1	308110	10ug_BstLF_100mM_KCl
B6	2	312191	10ug_BstLF_100mM_KCl
B6	3	315306	10ug_BstLF_100mM_KCl
B6	4	317479	10ug_BstLF_100mM_KCl
B6	5	319553	10ug_BstLF_100mM_KCl
B6	6	321506	10ug_BstLF_100mM_KCl
B6	7	324046	10ug_BstLF_100mM_KCl
B6	8	331537	10ug_BstLF_100mM_KCl
B6	9	355672	10ug_BstLF_100mM_KCl
B6	10	403119	10ug_BstLF_100mM_KCl
B6	11	448206	10ug_BstLF_100mM_KCl
B6	12	458413	10ug_BstLF_100mM_KCl
B6	13	458646	10ug_BstLF_100mM_KCl
B6	14	459289	10ug_BstLF_100mM_KCl
B6	15	459381	10ug_BstLF_100mM_KCl
B6	16	460219	10ug_BstLF_100mM_KCl
B6	17	460663	10ug_BstLF_100mM_KCl
B6	18	460985	10ug_BstLF_100mM_KCl
B6	19	460347	10ug_BstLF_100mM_KCl
B6	20	461019	10ug_BstLF_100mM_KCl
B6	21	460646	10ug_BstLF_100mM_KCl
B6	22	460874	10ug_BstLF_100mM_KCl
B6	23	460849	10ug_BstLF_100mM_KCl
B6	24	459693	10ug_BstLF_100mM_KCl
B6	25	460628	10ug_BstLF_100mM_KCl
B6	26	459063	10ug_BstLF_100mM_KCl
B6	27	460877	10ug_BstLF_100mM_KCl
B6	28	459686	10ug_BstLF_100mM_KCl
B6	29	460686	10ug_BstLF_100mM_KCl
B6	30	460445	10ug_BstLF_100mM_KCl
B6	31	460476	10ug_BstLF_100mM_KCl
B6	32	460143	10ug_BstLF_100mM_KCl
B6	33	460256	10ug_BstLF_100mM_KCl
B6	34	459947	10ug_BstLF_100mM_KCl
B6	35	458509	10ug_BstLF_100mM_KCl
B6	36	458442	10ug_BstLF_100mM_KCl
B6	37	458136	10ug_BstLF_100mM_KCl
B6	38	458582	10ug_BstLF_100mM_KCl
B6	39	457972	10ug_BstLF_100mM_KCl
B6	40	456638	10ug_BstLF_100mM_KCl
B6	41	458063	10ug_BstLF_100mM_KCl
B6	42	458136	10ug_BstLF_100mM_KCl
B6	43	457330	10ug_BstLF_100mM_KCl
B6	44	457582	10ug_BstLF_100mM_KCl
B6	45	457140	10ug_BstLF_100mM_KCl
B6	46	457147	10ug_BstLF_100mM_KCl
B6	47	456840	10ug_BstLF_100mM_KCl
B6	48	456650	10ug_BstLF_100mM_KCl
B6	49	456057	10ug_BstLF_100mM_KCl
B6	50	456047	10ug_BstLF_100mM_KCl
B6	51	455711	10ug_BstLF_100mM_KCl
B6	52	455773	10ug_BstLF_100mM_KCl
B6	53	455556	10ug_BstLF_100mM_KCl
B6	54	454924	10ug_BstLF_100mM_KCl
B6	55	454712	10ug_BstLF_100mM_KCl
B6	56	454756	10ug_BstLF_100mM_KCl
B6	57	454488	10ug_BstLF_100mM_KCl
B6	58	454569	10ug_BstLF_100mM_KCl
B6	59	454639	10ug_BstLF_100mM_KCl
B6	60	454230	10ug_BstLF_100mM_KCl
B7	1	318786	10ug_BstLF_100mM_KCl
B7	2	322023	10ug_BstLF_100mM_KCl
B7	3	325032	10ug_BstLF_100mM_KCl
B7	4	327576	10ug_BstLF_100mM_KCl
B7	5	330653	10ug_BstLF_100mM_KCl
B7	6	332602	10ug_BstLF_100mM_KCl
B7	7	333219	10ug_BstLF_100mM_KCl
B7	8	335229	10ug_BstLF_100mM_KCl
B7	9	343868	10ug_BstLF_100mM_KCl
B7	10	363199	10ug_BstLF_100mM_KCl
B7	11	404521	10ug_BstLF_100mM_KCl
B7	12	455935	10ug_BstLF_100mM_KCl
B7	13	475716	10ug_BstLF_100mM_KCl
B7	14	479266	10ug_BstLF_100mM_KCl
B7	15	478693	10ug_BstLF_100mM_KCl
B7	16	478055	10ug_BstLF_100mM_KCl
B7	17	477806	10ug_BstLF_100mM_KCl
B7	18	478313	10ug_BstLF_100mM_KCl
B7	19	479071	10ug_BstLF_100mM_KCl
B7	20	479293	10ug_BstLF_100mM_KCl
B7	21	479280	10ug_BstLF_100mM_KCl
B7	22	479076	10ug_BstLF_100mM_KCl
B7	23	478646	10ug_BstLF_100mM_KCl
B7	24	479104	10ug_BstLF_100mM_KCl
B7	25	479016	10ug_BstLF_100mM_KCl
B7	26	478195	10ug_BstLF_100mM_KCl
B7	27	477972	10ug_BstLF_100mM_KCl
B7	28	477495	10ug_BstLF_100mM_KCl
B7	29	476959	10ug_BstLF_100mM_KCl
B7	30	477278	10ug_BstLF_100mM_KCl
B7	31	477071	10ug_BstLF_100mM_KCl
B7	32	476535	10ug_BstLF_100mM_KCl
B7	33	476263	10ug_BstLF_100mM_KCl
B7	34	475897	10ug_BstLF_100mM_KCl
B7	35	476682	10ug_BstLF_100mM_KCl
B7	36	476542	10ug_BstLF_100mM_KCl
B7	37	476424	10ug_BstLF_100mM_KCl
B7	38	475947	10ug_BstLF_100mM_KCl
B7	39	475513	10ug_BstLF_100mM_KCl
B7	40	475744	10ug_BstLF_100mM_KCl
B7	41	475184	10ug_BstLF_100mM_KCl
B7	42	474936	10ug_BstLF_100mM_KCl
B7	43	474308	10ug_BstLF_100mM_KCl
B7	44	474116	10ug_BstLF_100mM_KCl
B7	45	473753	10ug_BstLF_100mM_KCl
B7	46	473084	10ug_BstLF_100mM_KCl
B7	47	473648	10ug_BstLF_100mM_KCl
B7	48	473942	10ug_BstLF_100mM_KCl
B7	49	473098	10ug_BstLF_100mM_KCl
B7	50	473301	10ug_BstLF_100mM_KCl
B7	51	473306	10ug_BstLF_100mM_KCl
B7	52	473255	10ug_BstLF_100mM_KCl
B7	53	472254	10ug_BstLF_100mM_KCl
B7	54	472576	10ug_BstLF_100mM_KCl
B7	55	472337	10ug_BstLF_100mM_KCl
B7	56	472076	10ug_BstLF_100mM_KCl
B7	57	472332	10ug_BstLF_100mM_KCl
B7	58	471731	10ug_BstLF_100mM_KCl
B7	59	472207	10ug_BstLF_100mM_KCl
B7	60	471629	10ug_BstLF_100mM_KCl
B8	1	309292	10ug_BstLF_100mM_KCl
B8	2	313592	10ug_BstLF_100mM_KCl
B8	3	317375	10ug_BstLF_100mM_KCl
B8	4	320552	10ug_BstLF_100mM_KCl
B8	5	321970	10ug_BstLF_100mM_KCl
B8	6	324858	10ug_BstLF_100mM_KCl
B8	7	325816	10ug_BstLF_100mM_KCl
B8	8	327274	10ug_BstLF_100mM_KCl
B8	9	331859	10ug_BstLF_100mM_KCl
B8	10	347922	10ug_BstLF_100mM_KCl
B8	11	390277	10ug_BstLF_100mM_KCl
B8	12	442213	10ug_BstLF_100mM_KCl
B8	13	460672	10ug_BstLF_100mM_KCl
B8	14	463812	10ug_BstLF_100mM_KCl
B8	15	463113	10ug_BstLF_100mM_KCl
B8	16	463855	10ug_BstLF_100mM_KCl
B8	17	464080	10ug_BstLF_100mM_KCl
B8	18	463486	10ug_BstLF_100mM_KCl
B8	19	463632	10ug_BstLF_100mM_KCl
B8	20	463618	10ug_BstLF_100mM_KCl
B8	21	463306	10ug_BstLF_100mM_KCl
B8	22	462971	10ug_BstLF_100mM_KCl
B8	23	463409	10ug_BstLF_100mM_KCl
B8	24	463624	10ug_BstLF_100mM_KCl
B8	25	463554	10ug_BstLF_100mM_KCl
B8	26	463392	10ug_BstLF_100mM_KCl
B8	27	463437	10ug_BstLF_100mM_KCl
B8	28	463446	10ug_BstLF_100mM_KCl
B8	29	463384	10ug_BstLF_100mM_KCl
B8	30	463505	10ug_BstLF_100mM_KCl
B8	31	462782	10ug_BstLF_100mM_KCl
B8	32	463283	10ug_BstLF_100mM_KCl
B8	33	462337	10ug_BstLF_100mM_KCl
B8	34	462072	10ug_BstLF_100mM_KCl
B8	35	461651	10ug_BstLF_100mM_KCl
B8	36	462394	10ug_BstLF_100mM_KCl
B8	37	461431	10ug_BstLF_100mM_KCl
B8	38	461259	10ug_BstLF_100mM_KCl
B8	39	461636	10ug_BstLF_100mM_KCl
B8	40	461080	10ug_BstLF_100mM_KCl
B8	41	460732	10ug_BstLF_100mM_KCl
B8	42	460493	10ug_BstLF_100mM_KCl
B8	43	460742	10ug_BstLF_100mM_KCl
B8	44	459947	10ug_BstLF_100mM_KCl
B8	45	459798	10ug_BstLF_100mM_KCl
B8	46	459249	10ug_BstLF_100mM_KCl
B8	47	459061	10ug_BstLF_100mM_KCl
B8	48	458885	10ug_BstLF_100mM_KCl
B8	49	458771	10ug_BstLF_100mM_KCl
B8	50	458935	10ug_BstLF_100mM_KCl
B8	51	459159	10ug_BstLF_100mM_KCl
B8	52	458419	10ug_BstLF_100mM_KCl
B8	53	457965	10ug_BstLF_100mM_KCl
B8	54	458519	10ug_BstLF_100mM_KCl
B8	55	458205	10ug_BstLF_100mM_KCl
B8	56	457408	10ug_BstLF_100mM_KCl
B8	57	457047	10ug_BstLF_100mM_KCl
B8	58	456906	10ug_BstLF_100mM_KCl
B8	59	456945	10ug_BstLF_100mM_KCl
B8	60	457001	10ug_BstLF_100mM_KCl
B9	1	286797	10ug_BstLF_150mM_KCl
B9	2	288562	10ug_BstLF_150mM_KCl
B9	3	291708	10ug_BstLF_150mM_KCl
B9	4	293428	10ug_BstLF_150mM_KCl
B9	5	295167	10ug_BstLF_150mM_KCl
B9	6	294669	10ug_BstLF_150mM_KCl
B9	7	297745	10ug_BstLF_150mM_KCl
B9	8	299230	10ug_BstLF_150mM_KCl
B9	9	308002	10ug_BstLF_150mM_KCl
B9	10	325312	10ug_BstLF_150mM_KCl
B9	11	360565	10ug_BstLF_150mM_KCl
B9	12	421163	10ug_BstLF_150mM_KCl
B9	13	469915	10ug_BstLF_150mM_KCl
B9	14	480672	10ug_BstLF_150mM_KCl
B9	15	484674	10ug_BstLF_150mM_KCl
B9	16	485932	10ug_BstLF_150mM_KCl
B9	17	485649	10ug_BstLF_150mM_KCl
B9	18	485076	10ug_BstLF_150mM_KCl
B9	19	485876	10ug_BstLF_150mM_KCl
B9	20	487762	10ug_BstLF_150mM_KCl
B9	21	487766	10ug_BstLF_150mM_KCl
B9	22	487764	10ug_BstLF_150mM_KCl
B9	23	488299	10ug_BstLF_150mM_KCl
B9	24	488849	10ug_BstLF_150mM_KCl
B9	25	489024	10ug_BstLF_150mM_KCl
B9	26	489346	10ug_BstLF_150mM_KCl
B9	27	489881	10ug_BstLF_150mM_KCl
B9	28	489636	10ug_BstLF_150mM_KCl
B9	29	490464	10ug_BstLF_150mM_KCl
B9	30	489653	10ug_BstLF_150mM_KCl
B9	31	489972	10ug_BstLF_150mM_KCl
B9	32	490381	10ug_BstLF_150mM_KCl
B9	33	490486	10ug_BstLF_150mM_KCl
B9	34	490227	10ug_BstLF_150mM_KCl
B9	35	489917	10ug_BstLF_150mM_KCl
B9	36	489643	10ug_BstLF_150mM_KCl
B9	37	490158	10ug_BstLF_150mM_KCl
B9	38	490680	10ug_BstLF_150mM_KCl
B9	39	490290	10ug_BstLF_150mM_KCl
B9	40	490869	10ug_BstLF_150mM_KCl
B9	41	490649	10ug_BstLF_150mM_KCl
B9	42	490860	10ug_BstLF_150mM_KCl
B9	43	489573	10ug_BstLF_150mM_KCl
B9	44	489481	10ug_BstLF_150mM_KCl
B9	45	489662	10ug_BstLF_150mM_KCl
B9	46	489437	10ug_BstLF_150mM_KCl
B9	47	489123	10ug_BstLF_150mM_KCl
B9	48	489052	10ug_BstLF_150mM_KCl
B9	49	488934	10ug_BstLF_150mM_KCl
B9	50	489011	10ug_BstLF_150mM_KCl
B9	51	488907	10ug_BstLF_150mM_KCl
B9	52	489240	10ug_BstLF_150mM_KCl
B9	53	489797	10ug_BstLF_150mM_KCl
B9	54	489925	10ug_BstLF_150mM_KCl
B9	55	488609	10ug_BstLF_150mM_KCl
B9	56	488208	10ug_BstLF_150mM_KCl
B9	57	488094	10ug_BstLF_150mM_KCl
B9	58	488206	10ug_BstLF_150mM_KCl
B9	59	488360	10ug_BstLF_150mM_KCl
B9	60	487904	10ug_BstLF_150mM_KCl
B10	1	270587	10ug_BstLF_150mM_KCl
B10	2	277197	10ug_BstLF_150mM_KCl
B10	3	282391	10ug_BstLF_150mM_KCl
B10	4	286895	10ug_BstLF_150mM_KCl
B10	5	290673	10ug_BstLF_150mM_KCl
B10	6	293633	10ug_BstLF_150mM_KCl
B10	7	296066	10ug_BstLF_150mM_KCl
B10	8	298499	10ug_BstLF_150mM_KCl
B10	9	300768	10ug_BstLF_150mM_KCl
B10	10	306310	10ug_BstLF_150mM_KCl
B10	11	331673	10ug_BstLF_150mM_KCl
B10	12	406568	10ug_BstLF_150mM_KCl
B10	13	464870	10ug_BstLF_150mM_KCl
B10	14	477848	10ug_BstLF_150mM_KCl
B10	15	482884	10ug_BstLF_150mM_KCl
B10	16	484016	10ug_BstLF_150mM_KCl
B10	17	483671	10ug_BstLF_150mM_KCl
B10	18	483150	10ug_BstLF_150mM_KCl
B10	19	485186	10ug_BstLF_150mM_KCl
B10	20	485660	10ug_BstLF_150mM_KCl
B10	21	485930	10ug_BstLF_150mM_KCl
B10	22	486541	10ug_BstLF_150mM_KCl
B10	23	486356	10ug_BstLF_150mM_KCl
B10	24	486194	10ug_BstLF_150mM_KCl
B10	25	487391	10ug_BstLF_150mM_KCl
B10	26	488021	10ug_BstLF_150mM_KCl
B10	27	487177	10ug_BstLF_150mM_KCl
B10	28	487139	10ug_BstLF_150mM_KCl
B10	29	487500	10ug_BstLF_150mM_KCl
B10	30	486854	10ug_BstLF_150mM_KCl
B10	31	486424	10ug_BstLF_150mM_KCl
B10	32	486911	10ug_BstLF_150mM_KCl
B10	33	486469	10ug_BstLF_150mM_KCl
B10	34	486296	10ug_BstLF_150mM_KCl
B10	35	486063	10ug_BstLF_150mM_KCl
B10	36	485617	10ug_BstLF_150mM_KCl
B10	37	485231	10ug_BstLF_150mM_KCl
B10	38	485123	10ug_BstLF_150mM_KCl
B10	39	484377	10ug_BstLF_150mM_KCl
B10	40	484742	10ug_BstLF_150mM_KCl
B10	41	484220	10ug_BstLF_150mM_KCl
B10	42	484377	10ug_BstLF_150mM_KCl
B10	43	483221	10ug_BstLF_150mM_KCl
B10	44	483968	10ug_BstLF_150mM_KCl
B10	45	482438	10ug_BstLF_150mM_KCl
B10	46	482269	10ug_BstLF_150mM_KCl
B10	47	482278	10ug_BstLF_150mM_KCl
B10	48	482065	10ug_BstLF_150mM_KCl
B10	49	481484	10ug_BstLF_150mM_KCl
B10	50	481458	10ug_BstLF_150mM_KCl
B10	51	481893	10ug_BstLF_150mM_KCl
B10	52	481135	10ug_BstLF_150mM_KCl
B10	53	481866	10ug_BstLF_150mM_KCl
B10	54	481570	10ug_BstLF_150mM_KCl
B10	55	480655	10ug_BstLF_150mM_KCl
B10	56	480595	10ug_BstLF_150mM_KCl
B10	57	480762	10ug_BstLF_150mM_KCl
B10	58	480142	10ug_BstLF_150mM_KCl
B10	59	479929	10ug_BstLF_150mM_KCl
B10	60	478618	10ug_BstLF_150mM_KCl
B11	1	283807	10ug_BstLF_150mM_KCl
B11	2	291259	10ug_BstLF_150mM_KCl
B11	3	296018	10ug_BstLF_150mM_KCl
B11	4	299569	10ug_BstLF_150mM_KCl
B11	5	301568	10ug_BstLF_150mM_KCl
B11	6	302370	10ug_BstLF_150mM_KCl
B11	7	303743	10ug_BstLF_150mM_KCl
B11	8	306124	10ug_BstLF_150mM_KCl
B11	9	305437	10ug_BstLF_150mM_KCl
B11	10	304608	10ug_BstLF_150mM_KCl
B11	11	304502	10ug_BstLF_150mM_KCl
B11	12	305374	10ug_BstLF_150mM_KCl
B11	13	308067	10ug_BstLF_150mM_KCl
B11	14	312134	10ug_BstLF_150mM_KCl
B11	15	317607	10ug_BstLF_150mM_KCl
B11	16	347835	10ug_BstLF_150mM_KCl
B11	17	393584	10ug_BstLF_150mM_KCl
B11	18	439909	10ug_BstLF_150mM_KCl
B11	19	476710	10ug_BstLF_150mM_KCl
B11	20	491950	10ug_BstLF_150mM_KCl
B11	21	495960	10ug_BstLF_150mM_KCl
B11	22	493220	10ug_BstLF_150mM_KCl
B11	23	496049	10ug_BstLF_150mM_KCl
B11	24	496741	10ug_BstLF_150mM_KCl
B11	25	496944	10ug_BstLF_150mM_KCl
B11	26	495949	10ug_BstLF_150mM_KCl
B11	27	495807	10ug_BstLF_150mM_KCl
B11	28	492557	10ug_BstLF_150mM_KCl
B11	29	496370	10ug_BstLF_150mM_KCl
B11	30	495393	10ug_BstLF_150mM_KCl
B11	31	497270	10ug_BstLF_150mM_KCl
B11	32	495472	10ug_BstLF_150mM_KCl
B11	33	496263	10ug_BstLF_150mM_KCl
B11	34	496755	10ug_BstLF_150mM_KCl
B11	35	496229	10ug_BstLF_150mM_KCl
B11	36	497138	10ug_BstLF_150mM_KCl
B11	37	494792	10ug_BstLF_150mM_KCl
B11	38	497899	10ug_BstLF_150mM_KCl
B11	39	493125	10ug_BstLF_150mM_KCl
B11	40	493364	10ug_BstLF_150mM_KCl
B11	41	496215	10ug_BstLF_150mM_KCl
B11	42	491985	10ug_BstLF_150mM_KCl
B11	43	494309	10ug_BstLF_150mM_KCl
B11	44	496543	10ug_BstLF_150mM_KCl
B11	45	494519	10ug_BstLF_150mM_KCl
B11	46	498414	10ug_BstLF_150mM_KCl
B11	47	495446	10ug_BstLF_150mM_KCl
B11	48	496616	10ug_BstLF_150mM_KCl
B11	49	496449	10ug_BstLF_150mM_KCl
B11	50	495426	10ug_BstLF_150mM_KCl
B11	51	495401	10ug_BstLF_150mM_KCl
B11	52	493062	10ug_BstLF_150mM_KCl
B11	53	495660	10ug_BstLF_150mM_KCl
B11	54	495599	10ug_BstLF_150mM_KCl
B11	55	494239	10ug_BstLF_150mM_KCl
B11	56	495795	10ug_BstLF_150mM_KCl
B11	57	494911	10ug_BstLF_150mM_KCl
B11	58	495179	10ug_BstLF_150mM_KCl
B11	59	494246	10ug_BstLF_150mM_KCl
B11	60	493345	10ug_BstLF_150mM_KCl
B12	1	270137	10ug_BstLF_150mM_KCl
B12	2	277207	10ug_BstLF_150mM_KCl
B12	3	282654	10ug_BstLF_150mM_KCl
B12	4	286731	10ug_BstLF_150mM_KCl
B12	5	290337	10ug_BstLF_150mM_KCl
B12	6	292295	10ug_BstLF_150mM_KCl
B12	7	294887	10ug_BstLF_150mM_KCl
B12	8	296110	10ug_BstLF_150mM_KCl
B12	9	297225	10ug_BstLF_150mM_KCl
B12	10	299507	10ug_BstLF_150mM_KCl
B12	11	300034	10ug_BstLF_150mM_KCl
B12	12	300470	10ug_BstLF_150mM_KCl
B12	13	301205	10ug_BstLF_150mM_KCl
B12	14	302227	10ug_BstLF_150mM_KCl
B12	15	303008	10ug_BstLF_150mM_KCl
B12	16	303322	10ug_BstLF_150mM_KCl
B12	17	303627	10ug_BstLF_150mM_KCl
B12	18	304106	10ug_BstLF_150mM_KCl
B12	19	304591	10ug_BstLF_150mM_KCl
B12	20	307802	10ug_BstLF_150mM_KCl
B12	21	314560	10ug_BstLF_150mM_KCl
B12	22	330466	10ug_BstLF_150mM_KCl
B12	23	363086	10ug_BstLF_150mM_KCl
B12	24	401861	10ug_BstLF_150mM_KCl
B12	25	432999	10ug_BstLF_150mM_KCl
B12	26	460158	10ug_BstLF_150mM_KCl
B12	27	481540	10ug_BstLF_150mM_KCl
B12	28	493343	10ug_BstLF_150mM_KCl
B12	29	498073	10ug_BstLF_150mM_KCl
B12	30	498417	10ug_BstLF_150mM_KCl
B12	31	498792	10ug_BstLF_150mM_KCl
B12	32	499743	10ug_BstLF_150mM_KCl
B12	33	500262	10ug_BstLF_150mM_KCl
B12	34	500487	10ug_BstLF_150mM_KCl
B12	35	499611	10ug_BstLF_150mM_KCl
B12	36	501163	10ug_BstLF_150mM_KCl
B12	37	499773	10ug_BstLF_150mM_KCl
B12	38	500246	10ug_BstLF_150mM_KCl
B12	39	498970	10ug_BstLF_150mM_KCl
B12	40	500561	10ug_BstLF_150mM_KCl
B12	41	499252	10ug_BstLF_150mM_KCl
B12	42	499465	10ug_BstLF_150mM_KCl
B12	43	498854	10ug_BstLF_150mM_KCl
B12	44	499494	10ug_BstLF_150mM_KCl
B12	45	499034	10ug_BstLF_150mM_KCl
B12	46	499031	10ug_BstLF_150mM_KCl
B12	47	497808	10ug_BstLF_150mM_KCl
B12	48	497585	10ug_BstLF_150mM_KCl
B12	49	497260	10ug_BstLF_150mM_KCl
B12	50	496157	10ug_BstLF_150mM_KCl
B12	51	495954	10ug_BstLF_150mM_KCl
B12	52	496986	10ug_BstLF_150mM_KCl
B12	53	495736	10ug_BstLF_150mM_KCl
B12	54	496264	10ug_BstLF_150mM_KCl
B12	55	496098	10ug_BstLF_150mM_KCl
B12	56	494532	10ug_BstLF_150mM_KCl
B12	57	494846	10ug_BstLF_150mM_KCl
B12	58	493393	10ug_BstLF_150mM_KCl
B12	59	493312	10ug_BstLF_150mM_KCl
B12	60	493371	10ug_BstLF_150mM_KCl
C1	1	329395	5ug_BstLF_50mM_KCl
C1	2	333676	5ug_BstLF_50mM_KCl
C1	3	336578	5ug_BstLF_50mM_KCl
C1	4	338044	5ug_BstLF_50mM_KCl
C1	5	339409	5ug_BstLF_50mM_KCl
C1	6	340046	5ug_BstLF_50mM_KCl
C1	7	340733	5ug_BstLF_50mM_KCl
C1	8	340991	5ug_BstLF_50mM_KCl
C1	9	344251	5ug_BstLF_50mM_KCl
C1	10	363093	5ug_BstLF_50mM_KCl
C1	11	411984	5ug_BstLF_50mM_KCl
C1	12	441626	5ug_BstLF_50mM_KCl
C1	13	448361	5ug_BstLF_50mM_KCl
C1	14	450039	5ug_BstLF_50mM_KCl
C1	15	448986	5ug_BstLF_50mM_KCl
C1	16	446776	5ug_BstLF_50mM_KCl
C1	17	447656	5ug_BstLF_50mM_KCl
C1	18	447636	5ug_BstLF_50mM_KCl
C1	19	447556	5ug_BstLF_50mM_KCl
C1	20	447012	5ug_BstLF_50mM_KCl
C1	21	447109	5ug_BstLF_50mM_KCl
C1	22	447365	5ug_BstLF_50mM_KCl
C1	23	447479	5ug_BstLF_50mM_KCl
C1	24	446840	5ug_BstLF_50mM_KCl
C1	25	447170	5ug_BstLF_50mM_KCl
C1	26	448224	5ug_BstLF_50mM_KCl
C1	27	448088	5ug_BstLF_50mM_KCl
C1	28	447436	5ug_BstLF_50mM_KCl
C1	29	445945	5ug_BstLF_50mM_KCl
C1	30	444225	5ug_BstLF_50mM_KCl
C1	31	447700	5ug_BstLF_50mM_KCl
C1	32	447920	5ug_BstLF_50mM_KCl
C1	33	446850	5ug_BstLF_50mM_KCl
C1	34	446752	5ug_BstLF_50mM_KCl
C1	35	448959	5ug_BstLF_50mM_KCl
C1	36	447875	5ug_BstLF_50mM_KCl
C1	37	448879	5ug_BstLF_50mM_KCl
C1	38	448230	5ug_BstLF_50mM_KCl
C1	39	447444	5ug_BstLF_50mM_KCl
C1	40	449716	5ug_BstLF_50mM_KCl
C1	41	451069	5ug_BstLF_50mM_KCl
C1	42	448923	5ug_BstLF_50mM_KCl
C1	43	448167	5ug_BstLF_50mM_KCl
C1	44	449277	5ug_BstLF_50mM_KCl
C1	45	448442	5ug_BstLF_50mM_KCl
C1	46	447522	5ug_BstLF_50mM_KCl
C1	47	449296	5ug_BstLF_50mM_KCl
C1	48	446216	5ug_BstLF_50mM_KCl
C1	49	448581	5ug_BstLF_50mM_KCl
C1	50	448243	5ug_BstLF_50mM_KCl
C1	51	446466	5ug_BstLF_50mM_KCl
C1	52	446794	5ug_BstLF_50mM_KCl
C1	53	448139	5ug_BstLF_50mM_KCl
C1	54	448705	5ug_BstLF_50mM_KCl
C1	55	448490	5ug_BstLF_50mM_KCl
C1	56	447958	5ug_BstLF_50mM_KCl
C1	57	448505	5ug_BstLF_50mM_KCl
C1	58	448796	5ug_BstLF_50mM_KCl
C1	59	446727	5ug_BstLF_50mM_KCl
C1	60	446643	5ug_BstLF_50mM_KCl
C2	1	363803	5ug_BstLF_50mM_KCl
C2	2	369492	5ug_BstLF_50mM_KCl
C2	3	372845	5ug_BstLF_50mM_KCl
C2	4	373562	5ug_BstLF_50mM_KCl
C2	5	374926	5ug_BstLF_50mM_KCl
C2	6	374836	5ug_BstLF_50mM_KCl
C2	7	375375	5ug_BstLF_50mM_KCl
C2	8	376824	5ug_BstLF_50mM_KCl
C2	9	387248	5ug_BstLF_50mM_KCl
C2	10	418471	5ug_BstLF_50mM_KCl
C2	11	465637	5ug_BstLF_50mM_KCl
C2	12	487376	5ug_BstLF_50mM_KCl
C2	13	490963	5ug_BstLF_50mM_KCl
C2	14	491751	5ug_BstLF_50mM_KCl
C2	15	491054	5ug_BstLF_50mM_KCl
C2	16	490523	5ug_BstLF_50mM_KCl
C2	17	490079	5ug_BstLF_50mM_KCl
C2	18	490463	5ug_BstLF_50mM_KCl
C2	19	490657	5ug_BstLF_50mM_KCl
C2	20	489072	5ug_BstLF_50mM_KCl
C2	21	489417	5ug_BstLF_50mM_KCl
C2	22	488706	5ug_BstLF_50mM_KCl
C2	23	489421	5ug_BstLF_50mM_KCl
C2	24	488501	5ug_BstLF_50mM_KCl
C2	25	487957	5ug_BstLF_50mM_KCl
C2	26	487174	5ug_BstLF_50mM_KCl
C2	27	485595	5ug_BstLF_50mM_KCl
C2	28	486395	5ug_BstLF_50mM_KCl
C2	29	486277	5ug_BstLF_50mM_KCl
C2	30	486986	5ug_BstLF_50mM_KCl
C2	31	486247	5ug_BstLF_50mM_KCl
C2	32	487041	5ug_BstLF_50mM_KCl
C2	33	486978	5ug_BstLF_50mM_KCl
C2	34	486812	5ug_BstLF_50mM_KCl
C2	35	486452	5ug_BstLF_50mM_KCl
C2	36	486674	5ug_BstLF_50mM_KCl
C2	37	485600	5ug_BstLF_50mM_KCl
C2	38	487221	5ug_BstLF_50mM_KCl
C2	39	486704	5ug_BstLF_50mM_KCl
C2	40	486773	5ug_BstLF_50mM_KCl
C2	41	486826	5ug_BstLF_50mM_KCl
C2	42	486023	5ug_BstLF_50mM_KCl
C2	43	487051	5ug_BstLF_50mM_KCl
C2	44	486550	5ug_BstLF_50mM_KCl
C2	45	484633	5ug_BstLF_50mM_KCl
C2	46	484539	5ug_BstLF_50mM_KCl
C2	47	485784	5ug_BstLF_50mM_KCl
C2	48	485712	5ug_BstLF_50mM_KCl
C2	49	485604	5ug_BstLF_50mM_KCl
C2	50	485709	5ug_BstLF_50mM_KCl
C2	51	485548	5ug_BstLF_50mM_KCl
C2	52	485655	5ug_BstLF_50mM_KCl
C2	53	485165	5ug_BstLF_50mM_KCl
C2	54	484921	5ug_BstLF_50mM_KCl
C2	55	484026	5ug_BstLF_50mM_KCl
C2	56	484679	5ug_BstLF_50mM_KCl
C2	57	483640	5ug_BstLF_50mM_KCl
C2	58	482630	5ug_BstLF_50mM_KCl
C2	59	482966	5ug_BstLF_50mM_KCl
C2	60	483281	5ug_BstLF_50mM_KCl
C3	1	334204	5ug_BstLF_50mM_KCl
C3	2	339912	5ug_BstLF_50mM_KCl
C3	3	340562	5ug_BstLF_50mM_KCl
C3	4	343386	5ug_BstLF_50mM_KCl
C3	5	345783	5ug_BstLF_50mM_KCl
C3	6	344392	5ug_BstLF_50mM_KCl
C3	7	345941	5ug_BstLF_50mM_KCl
C3	8	346002	5ug_BstLF_50mM_KCl
C3	9	348243	5ug_BstLF_50mM_KCl
C3	10	351372	5ug_BstLF_50mM_KCl
C3	11	365042	5ug_BstLF_50mM_KCl
C3	12	404930	5ug_BstLF_50mM_KCl
C3	13	443776	5ug_BstLF_50mM_KCl
C3	14	453808	5ug_BstLF_50mM_KCl
C3	15	453328	5ug_BstLF_50mM_KCl
C3	16	457648	5ug_BstLF_50mM_KCl
C3	17	456242	5ug_BstLF_50mM_KCl
C3	18	454559	5ug_BstLF_50mM_KCl
C3	19	454323	5ug_BstLF_50mM_KCl
C3	20	452971	5ug_BstLF_50mM_KCl
C3	21	452342	5ug_BstLF_50mM_KCl
C3	22	453440	5ug_BstLF_50mM_KCl
C3	23	453493	5ug_BstLF_50mM_KCl
C3	24	454322	5ug_BstLF_50mM_KCl
C3	25	451849	5ug_BstLF_50mM_KCl
C3	26	452990	5ug_BstLF_50mM_KCl
C3	27	453014	5ug_BstLF_50mM_KCl
C3	28	453588	5ug_BstLF_50mM_KCl
C3	29	451774	5ug_BstLF_50mM_KCl
C3	30	450154	5ug_BstLF_50mM_KCl
C3	31	450197	5ug_BstLF_50mM_KCl
C3	32	451578	5ug_BstLF_50mM_KCl
C3	33	453805	5ug_BstLF_50mM_KCl
C3	34	450766	5ug_BstLF_50mM_KCl
C3	35	451402	5ug_BstLF_50mM_KCl
C3	36	451399	5ug_BstLF_50mM_KCl
C3	37	450427	5ug_BstLF_50mM_KCl
C3	38	451310	5ug_BstLF_50mM_KCl
C3	39	454508	5ug_BstLF_50mM_KCl
C3	40	453754	5ug_BstLF_50mM_KCl
C3	41	453982	5ug_BstLF_50mM_KCl
C3	42	449473	5ug_BstLF_50mM_KCl
C3	43	450035	5ug_BstLF_50mM_KCl
C3	44	453838	5ug_BstLF_50mM_KCl
C3	45	452740	5ug_BstLF_50mM_KCl
C3	46	450778	5ug_BstLF_50mM_KCl
C3	47	450180	5ug_BstLF_50mM_KCl
C3	48	449673	5ug_BstLF_50mM_KCl
C3	49	450727	5ug_BstLF_50mM_KCl
C3	50	448736	5ug_BstLF_50mM_KCl
C3	51	451853	5ug_BstLF_50mM_KCl
C3	52	453718	5ug_BstLF_50mM_KCl
C3	53	454121	5ug_BstLF_50mM_KCl
C3	54	452986	5ug_BstLF_50mM_KCl
C3	55	450569	5ug_BstLF_50mM_KCl
C3	56	451310	5ug_BstLF_50mM_KCl
C3	57	450371	5ug_BstLF_50mM_KCl
C3	58	450617	5ug_BstLF_50mM_KCl
C3	59	452413	5ug_BstLF_50mM_KCl
C3	60	450816	5ug_BstLF_50mM_KCl
C4	1	371256	5ug_BstLF_50mM_KCl
C4	2	379255	5ug_BstLF_50mM_KCl
C4	3	385297	5ug_BstLF_50mM_KCl
C4	4	384197	5ug_BstLF_50mM_KCl
C4	5	387340	5ug_BstLF_50mM_KCl
C4	6	388025	5ug_BstLF_50mM_KCl
C4	7	388892	5ug_BstLF_50mM_KCl
C4	8	389538	5ug_BstLF_50mM_KCl
C4	9	389678	5ug_BstLF_50mM_KCl
C4	10	391271	5ug_BstLF_50mM_KCl
C4	11	406150	5ug_BstLF_50mM_KCl
C4	12	443503	5ug_BstLF_50mM_KCl
C4	13	487828	5ug_BstLF_50mM_KCl
C4	14	502839	5ug_BstLF_50mM_KCl
C4	15	507716	5ug_BstLF_50mM_KCl
C4	16	509577	5ug_BstLF_50mM_KCl
C4	17	508744	5ug_BstLF_50mM_KCl
C4	18	508863	5ug_BstLF_50mM_KCl
C4	19	510599	5ug_BstLF_50mM_KCl
C4	20	509781	5ug_BstLF_50mM_KCl
C4	21	507948	5ug_BstLF_50mM_KCl
C4	22	508678	5ug_BstLF_50mM_KCl
C4	23	506070	5ug_BstLF_50mM_KCl
C4	24	505121	5ug_BstLF_50mM_KCl
C4	25	504849	5ug_BstLF_50mM_KCl
C4	26	504863	5ug_BstLF_50mM_KCl
C4	27	505333	5ug_BstLF_50mM_KCl
C4	28	503276	5ug_BstLF_50mM_KCl
C4	29	503584	5ug_BstLF_50mM_KCl
C4	30	502898	5ug_BstLF_50mM_KCl
C4	31	502505	5ug_BstLF_50mM_KCl
C4	32	503456	5ug_BstLF_50mM_KCl
C4	33	501089	5ug_BstLF_50mM_KCl
C4	34	501452	5ug_BstLF_50mM_KCl
C4	35	501946	5ug_BstLF_50mM_KCl
C4	36	501515	5ug_BstLF_50mM_KCl
C4	37	500830	5ug_BstLF_50mM_KCl
C4	38	500291	5ug_BstLF_50mM_KCl
C4	39	499559	5ug_BstLF_50mM_KCl
C4	40	500901	5ug_BstLF_50mM_KCl
C4	41	500756	5ug_BstLF_50mM_KCl
C4	42	500323	5ug_BstLF_50mM_KCl
C4	43	500140	5ug_BstLF_50mM_KCl
C4	44	500009	5ug_BstLF_50mM_KCl
C4	45	499063	5ug_BstLF_50mM_KCl
C4	46	500217	5ug_BstLF_50mM_KCl
C4	47	499495	5ug_BstLF_50mM_KCl
C4	48	500311	5ug_BstLF_50mM_KCl
C4	49	499565	5ug_BstLF_50mM_KCl
C4	50	499265	5ug_BstLF_50mM_KCl
C4	51	497711	5ug_BstLF_50mM_KCl
C4	52	498228	5ug_BstLF_50mM_KCl
C4	53	498443	5ug_BstLF_50mM_KCl
C4	54	497115	5ug_BstLF_50mM_KCl
C4	55	497674	5ug_BstLF_50mM_KCl
C4	56	497924	5ug_BstLF_50mM_KCl
C4	57	498076	5ug_BstLF_50mM_KCl
C4	58	497809	5ug_BstLF_50mM_KCl
C4	59	497874	5ug_BstLF_50mM_KCl
C4	60	498528	5ug_BstLF_50mM_KCl
C5	1	302644	5ug_BstLF_100mM_KCl
C5	2	309854	5ug_BstLF_100mM_KCl
C5	3	313111	5ug_BstLF_100mM_KCl
C5	4	315937	5ug_BstLF_100mM_KCl
C5	5	315594	5ug_BstLF_100mM_KCl
C5	6	317920	5ug_BstLF_100mM_KCl
C5	7	321849	5ug_BstLF_100mM_KCl
C5	8	319347	5ug_BstLF_100mM_KCl
C5	9	329209	5ug_BstLF_100mM_KCl
C5	10	362560	5ug_BstLF_100mM_KCl
C5	11	435180	5ug_BstLF_100mM_KCl
C5	12	453818	5ug_BstLF_100mM_KCl
C5	13	458195	5ug_BstLF_100mM_KCl
C5	14	457099	5ug_BstLF_100mM_KCl
C5	15	455030	5ug_BstLF_100mM_KCl
C5	16	459529	5ug_BstLF_100mM_KCl
C5	17	458405	5ug_BstLF_100mM_KCl
C5	18	458150	5ug_BstLF_100mM_KCl
C5	19	456742	5ug_BstLF_100mM_KCl
C5	20	458946	5ug_BstLF_100mM_KCl
C5	21	460037	5ug_BstLF_100mM_KCl
C5	22	456918	5ug_BstLF_100mM_KCl
C5	23	461230	5ug_BstLF_100mM_KCl
C5	24	458037	5ug_BstLF_100mM_KCl
C5	25	458887	5ug_BstLF_100mM_KCl
C5	26	459335	5ug_BstLF_100mM_KCl
C5	27	461303	5ug_BstLF_100mM_KCl
C5	28	462384	5ug_BstLF_100mM_KCl
C5	29	462096	5ug_BstLF_100mM_KCl
C5	30	459812	5ug_BstLF_100mM_KCl
C5	31	461355	5ug_BstLF_100mM_KCl
C5	32	461771	5ug_BstLF_100mM_KCl
C5	33	460143	5ug_BstLF_100mM_KCl
C5	34	460651	5ug_BstLF_100mM_KCl
C5	35	460802	5ug_BstLF_100mM_KCl
C5	36	461679	5ug_BstLF_100mM_KCl
C5	37	458285	5ug_BstLF_100mM_KCl
C5	38	461003	5ug_BstLF_100mM_KCl
C5	39	459408	5ug_BstLF_100mM_KCl
C5	40	457916	5ug_BstLF_100mM_KCl
C5	41	459856	5ug_BstLF_100mM_KCl
C5	42	459665	5ug_BstLF_100mM_KCl
C5	43	461184	5ug_BstLF_100mM_KCl
C5	44	460323	5ug_BstLF_100mM_KCl
C5	45	460269	5ug_BstLF_100mM_KCl
C5	46	459874	5ug_BstLF_100mM_KCl
C5	47	460485	5ug_BstLF_100mM_KCl
C5	48	459245	5ug_BstLF_100mM_KCl
C5	49	458588	5ug_BstLF_100mM_KCl
C5	50	458633	5ug_BstLF_100mM_KCl
C5	51	458883	5ug_BstLF_100mM_KCl
C5	52	459493	5ug_BstLF_100mM_KCl
C5	53	460606	5ug_BstLF_100mM_KCl
C5	54	459080	5ug_BstLF_100mM_KCl
C5	55	460302	5ug_BstLF_100mM_KCl
C5	56	459956	5ug_BstLF_100mM_KCl
C5	57	461211	5ug_BstLF_100mM_KCl
C5	58	459967	5ug_BstLF_100mM_KCl
C5	59	460263	5ug_BstLF_100mM_KCl
C5	60	461708	5ug_BstLF_100mM_KCl
C6	1	306161	5ug_BstLF_100mM_KCl
C6	2	309820	5ug_BstLF_100mM_KCl
C6	3	313269	5ug_BstLF_100mM_KCl
C6	4	315882	5ug_BstLF_100mM_KCl
C6	5	317469	5ug_BstLF_100mM_KCl
C6	6	318992	5ug_BstLF_100mM_KCl
C6	7	319587	5ug_BstLF_100mM_KCl
C6	8	321188	5ug_BstLF_100mM_KCl
C6	9	326845	5ug_BstLF_100mM_KCl
C6	10	365684	5ug_BstLF_100mM_KCl
C6	11	434898	5ug_BstLF_100mM_KCl
C6	12	455912	5ug_BstLF_100mM_KCl
C6	13	462062	5ug_BstLF_100mM_KCl
C6	14	463112	5ug_BstLF_100mM_KCl
C6	15	461519	5ug_BstLF_100mM_KCl
C6	16	461551	5ug_BstLF_100mM_KCl
C6	17	461706	5ug_BstLF_100mM_KCl
C6	18	461156	5ug_BstLF_100mM_KCl
C6	19	461850	5ug_BstLF_100mM_KCl
C6	20	460496	5ug_BstLF_100mM_KCl
C6	21	460365	5ug_BstLF_100mM_KCl
C6	22	460006	5ug_BstLF_100mM_KCl
C6	23	460875	5ug_BstLF_100mM_KCl
C6	24	462678	5ug_BstLF_100mM_KCl
C6	25	461313	5ug_BstLF_100mM_KCl
C6	26	462920	5ug_BstLF_100mM_KCl
C6	27	461199	5ug_BstLF_100mM_KCl
C6	28	462322	5ug_BstLF_100mM_KCl
C6	29	461373	5ug_BstLF_100mM_KCl
C6	30	461246	5ug_BstLF_100mM_KCl
C6	31	460370	5ug_BstLF_100mM_KCl
C6	32	460779	5ug_BstLF_100mM_KCl
C6	33	461205	5ug_BstLF_100mM_KCl
C6	34	460599	5ug_BstLF_100mM_KCl
C6	35	461737	5ug_BstLF_100mM_KCl
C6	36	460543	5ug_BstLF_100mM_KCl
C6	37	460698	5ug_BstLF_100mM_KCl
C6	38	459795	5ug_BstLF_100mM_KCl
C6	39	460297	5ug_BstLF_100mM_KCl
C6	40	461957	5ug_BstLF_100mM_KCl
C6	41	459634	5ug_BstLF_100mM_KCl
C6	42	458681	5ug_BstLF_100mM_KCl
C6	43	459710	5ug_BstLF_100mM_KCl
C6	44	458641	5ug_BstLF_100mM_KCl
C6	45	458949	5ug_BstLF_100mM_KCl
C6	46	458722	5ug_BstLF_100mM_KCl
C6	47	458184	5ug_BstLF_100mM_KCl
C6	48	458476	5ug_BstLF_100mM_KCl
C6	49	458353	5ug_BstLF_100mM_KCl
C6	50	458578	5ug_BstLF_100mM_KCl
C6	51	459503	5ug_BstLF_100mM_KCl
C6	52	458946	5ug_BstLF_100mM_KCl
C6	53	458482	5ug_BstLF_100mM_KCl
C6	54	459399	5ug_BstLF_100mM_KCl
C6	55	458169	5ug_BstLF_100mM_KCl
C6	56	458953	5ug_BstLF_100mM_KCl
C6	57	458599	5ug_BstLF_100mM_KCl
C6	58	458444	5ug_BstLF_100mM_KCl
C6	59	457919	5ug_BstLF_100mM_KCl
C6	60	457560	5ug_BstLF_100mM_KCl
C7	1	305974	5ug_BstLF_100mM_KCl
C7	2	309113	5ug_BstLF_100mM_KCl
C7	3	312276	5ug_BstLF_100mM_KCl
C7	4	314975	5ug_BstLF_100mM_KCl
C7	5	316434	5ug_BstLF_100mM_KCl
C7	6	318229	5ug_BstLF_100mM_KCl
C7	7	320560	5ug_BstLF_100mM_KCl
C7	8	327792	5ug_BstLF_100mM_KCl
C7	9	354048	5ug_BstLF_100mM_KCl
C7	10	398094	5ug_BstLF_100mM_KCl
C7	11	436067	5ug_BstLF_100mM_KCl
C7	12	460372	5ug_BstLF_100mM_KCl
C7	13	463653	5ug_BstLF_100mM_KCl
C7	14	462893	5ug_BstLF_100mM_KCl
C7	15	463299	5ug_BstLF_100mM_KCl
C7	16	464945	5ug_BstLF_100mM_KCl
C7	17	463997	5ug_BstLF_100mM_KCl
C7	18	463317	5ug_BstLF_100mM_KCl
C7	19	462610	5ug_BstLF_100mM_KCl
C7	20	463518	5ug_BstLF_100mM_KCl
C7	21	462737	5ug_BstLF_100mM_KCl
C7	22	464281	5ug_BstLF_100mM_KCl
C7	23	463531	5ug_BstLF_100mM_KCl
C7	24	462650	5ug_BstLF_100mM_KCl
C7	25	463912	5ug_BstLF_100mM_KCl
C7	26	463728	5ug_BstLF_100mM_KCl
C7	27	463650	5ug_BstLF_100mM_KCl
C7	28	464765	5ug_BstLF_100mM_KCl
C7	29	464088	5ug_BstLF_100mM_KCl
C7	30	463588	5ug_BstLF_100mM_KCl
C7	31	463322	5ug_BstLF_100mM_KCl
C7	32	463297	5ug_BstLF_100mM_KCl
C7	33	463218	5ug_BstLF_100mM_KCl
C7	34	463117	5ug_BstLF_100mM_KCl
C7	35	462486	5ug_BstLF_100mM_KCl
C7	36	460597	5ug_BstLF_100mM_KCl
C7	37	460965	5ug_BstLF_100mM_KCl
C7	38	461178	5ug_BstLF_100mM_KCl
C7	39	460933	5ug_BstLF_100mM_KCl
C7	40	460210	5ug_BstLF_100mM_KCl
C7	41	459917	5ug_BstLF_100mM_KCl
C7	42	459300	5ug_BstLF_100mM_KCl
C7	43	460225	5ug_BstLF_100mM_KCl
C7	44	459454	5ug_BstLF_100mM_KCl
C7	45	459573	5ug_BstLF_100mM_KCl
C7	46	459630	5ug_BstLF_100mM_KCl
C7	47	459823	5ug_BstLF_100mM_KCl
C7	48	459641	5ug_BstLF_100mM_KCl
C7	49	459601	5ug_BstLF_100mM_KCl
C7	50	459523	5ug_BstLF_100mM_KCl
C7	51	458991	5ug_BstLF_100mM_KCl
C7	52	458230	5ug_BstLF_100mM_KCl
C7	53	458311	5ug_BstLF_100mM_KCl
C7	54	458086	5ug_BstLF_100mM_KCl
C7	55	457565	5ug_BstLF_100mM_KCl
C7	56	457594	5ug_BstLF_100mM_KCl
C7	57	458152	5ug_BstLF_100mM_KCl
C7	58	458263	5ug_BstLF_100mM_KCl
C7	59	458276	5ug_BstLF_100mM_KCl
C7	60	458624	5ug_BstLF_100mM_KCl
C8	1	315432	5ug_BstLF_100mM_KCl
C8	2	319368	5ug_BstLF_100mM_KCl
C8	3	323333	5ug_BstLF_100mM_KCl
C8	4	326717	5ug_BstLF_100mM_KCl
C8	5	329629	5ug_BstLF_100mM_KCl
C8	6	330097	5ug_BstLF_100mM_KCl
C8	7	332683	5ug_BstLF_100mM_KCl
C8	8	333362	5ug_BstLF_100mM_KCl
C8	9	334171	5ug_BstLF_100mM_KCl
C8	10	334041	5ug_BstLF_100mM_KCl
C8	11	335489	5ug_BstLF_100mM_KCl
C8	12	338067	5ug_BstLF_100mM_KCl
C8	13	353643	5ug_BstLF_100mM_KCl
C8	14	394141	5ug_BstLF_100mM_KCl
C8	15	446548	5ug_BstLF_100mM_KCl
C8	16	470742	5ug_BstLF_100mM_KCl
C8	17	477744	5ug_BstLF_100mM_KCl
C8	18	479000	5ug_BstLF_100mM_KCl
C8	19	480891	5ug_BstLF_100mM_KCl
C8	20	480277	5ug_BstLF_100mM_KCl
C8	21	480479	5ug_BstLF_100mM_KCl
C8	22	479473	5ug_BstLF_100mM_KCl
C8	23	480938	5ug_BstLF_100mM_KCl
C8	24	477971	5ug_BstLF_100mM_KCl
C8	25	478611	5ug_BstLF_100mM_KCl
C8	26	479963	5ug_BstLF_100mM_KCl
C8	27	478292	5ug_BstLF_100mM_KCl
C8	28	479141	5ug_BstLF_100mM_KCl
C8	29	479770	5ug_BstLF_100mM_KCl
C8	30	478718	5ug_BstLF_100mM_KCl
C8	31	477944	5ug_BstLF_100mM_KCl
C8	32	477056	5ug_BstLF_100mM_KCl
C8	33	478513	5ug_BstLF_100mM_KCl
C8	34	475738	5ug_BstLF_100mM_KCl
C8	35	477990	5ug_BstLF_100mM_KCl
C8	36	475445	5ug_BstLF_100mM_KCl
C8	37	477980	5ug_BstLF_100mM_KCl
C8	38	476740	5ug_BstLF_100mM_KCl
C8	39	477416	5ug_BstLF_100mM_KCl
C8	40	477047	5ug_BstLF_100mM_KCl
C8	41	477239	5ug_BstLF_100mM_KCl
C8	42	477124	5ug_BstLF_100mM_KCl
C8	43	476766	5ug_BstLF_100mM_KCl
C8	44	476439	5ug_BstLF_100mM_KCl
C8	45	476727	5ug_BstLF_100mM_KCl
C8	46	476692	5ug_BstLF_100mM_KCl
C8	47	476491	5ug_BstLF_100mM_KCl
C8	48	476842	5ug_BstLF_100mM_KCl
C8	49	477355	5ug_BstLF_100mM_KCl
C8	50	476201	5ug_BstLF_100mM_KCl
C8	51	475041	5ug_BstLF_100mM_KCl
C8	52	475083	5ug_BstLF_100mM_KCl
C8	53	476946	5ug_BstLF_100mM_KCl
C8	54	476738	5ug_BstLF_100mM_KCl
C8	55	474628	5ug_BstLF_100mM_KCl
C8	56	476125	5ug_BstLF_100mM_KCl
C8	57	475475	5ug_BstLF_100mM_KCl
C8	58	475420	5ug_BstLF_100mM_KCl
C8	59	475505	5ug_BstLF_100mM_KCl
C8	60	472881	5ug_BstLF_100mM_KCl
C9	1	274637	5ug_BstLF_150mM_KCl
C9	2	280787	5ug_BstLF_150mM_KCl
C9	3	284101	5ug_BstLF_150mM_KCl
C9	4	287605	5ug_BstLF_150mM_KCl
C9	5	289774	5ug_BstLF_150mM_KCl
C9	6	292578	5ug_BstLF_150mM_KCl
C9	7	293064	5ug_BstLF_150mM_KCl
C9	8	294248	5ug_BstLF_150mM_KCl
C9	9	294865	5ug_BstLF_150mM_KCl
C9	10	295343	5ug_BstLF_150mM_KCl
C9	11	296703	5ug_BstLF_150mM_KCl
C9	12	298544	5ug_BstLF_150mM_KCl
C9	13	308646	5ug_BstLF_150mM_KCl
C9	14	344716	5ug_BstLF_150mM_KCl
C9	15	416889	5ug_BstLF_150mM_KCl
C9	16	462253	5ug_BstLF_150mM_KCl
C9	17	473183	5ug_BstLF_150mM_KCl
C9	18	477203	5ug_BstLF_150mM_KCl
C9	19	479764	5ug_BstLF_150mM_KCl
C9	20	479207	5ug_BstLF_150mM_KCl
C9	21	479277	5ug_BstLF_150mM_KCl
C9	22	478770	5ug_BstLF_150mM_KCl
C9	23	478570	5ug_BstLF_150mM_KCl
C9	24	478746	5ug_BstLF_150mM_KCl
C9	25	478448	5ug_BstLF_150mM_KCl
C9	26	477859	5ug_BstLF_150mM_KCl
C9	27	477920	5ug_BstLF_150mM_KCl
C9	28	478774	5ug_BstLF_150mM_KCl
C9	29	478271	5ug_BstLF_150mM_KCl
C9	30	478805	5ug_BstLF_150mM_KCl
C9	31	477718	5ug_BstLF_150mM_KCl
C9	32	476970	5ug_BstLF_150mM_KCl
C9	33	477237	5ug_BstLF_150mM_KCl
C9	34	477411	5ug_BstLF_150mM_KCl
C9	35	477375	5ug_BstLF_150mM_KCl
C9	36	477048	5ug_BstLF_150mM_KCl
C9	37	476572	5ug_BstLF_150mM_KCl
C9	38	475464	5ug_BstLF_150mM_KCl
C9	39	474522	5ug_BstLF_150mM_KCl
C9	40	474778	5ug_BstLF_150mM_KCl
C9	41	474675	5ug_BstLF_150mM_KCl
C9	42	475454	5ug_BstLF_150mM_KCl
C9	43	476019	5ug_BstLF_150mM_KCl
C9	44	476027	5ug_BstLF_150mM_KCl
C9	45	475228	5ug_BstLF_150mM_KCl
C9	46	476838	5ug_BstLF_150mM_KCl
C9	47	475567	5ug_BstLF_150mM_KCl
C9	48	476417	5ug_BstLF_150mM_KCl
C9	49	476170	5ug_BstLF_150mM_KCl
C9	50	475230	5ug_BstLF_150mM_KCl
C9	51	475188	5ug_BstLF_150mM_KCl
C9	52	475501	5ug_BstLF_150mM_KCl
C9	53	473727	5ug_BstLF_150mM_KCl
C9	54	473267	5ug_BstLF_150mM_KCl
C9	55	474802	5ug_BstLF_150mM_KCl
C9	56	474479	5ug_BstLF_150mM_KCl
C9	57	474070	5ug_BstLF_150mM_KCl
C9	58	474951	5ug_BstLF_150mM_KCl
C9	59	474084	5ug_BstLF_150mM_KCl
C9	60	475240	5ug_BstLF_150mM_KCl
C10	1	257124	5ug_BstLF_150mM_KCl
C10	2	262016	5ug_BstLF_150mM_KCl
C10	3	267841	5ug_BstLF_150mM_KCl
C10	4	272100	5ug_BstLF_150mM_KCl
C10	5	276010	5ug_BstLF_150mM_KCl
C10	6	279026	5ug_BstLF_150mM_KCl
C10	7	281188	5ug_BstLF_150mM_KCl
C10	8	282883	5ug_BstLF_150mM_KCl
C10	9	285076	5ug_BstLF_150mM_KCl
C10	10	286567	5ug_BstLF_150mM_KCl
C10	11	288083	5ug_BstLF_150mM_KCl
C10	12	292401	5ug_BstLF_150mM_KCl
C10	13	307587	5ug_BstLF_150mM_KCl
C10	14	353778	5ug_BstLF_150mM_KCl
C10	15	421623	5ug_BstLF_150mM_KCl
C10	16	456131	5ug_BstLF_150mM_KCl
C10	17	463793	5ug_BstLF_150mM_KCl
C10	18	467614	5ug_BstLF_150mM_KCl
C10	19	468297	5ug_BstLF_150mM_KCl
C10	20	467910	5ug_BstLF_150mM_KCl
C10	21	468173	5ug_BstLF_150mM_KCl
C10	22	468010	5ug_BstLF_150mM_KCl
C10	23	468791	5ug_BstLF_150mM_KCl
C10	24	468333	5ug_BstLF_150mM_KCl
C10	25	468387	5ug_BstLF_150mM_KCl
C10	26	468156	5ug_BstLF_150mM_KCl
C10	27	467702	5ug_BstLF_150mM_KCl
C10	28	467703	5ug_BstLF_150mM_KCl
C10	29	467549	5ug_BstLF_150mM_KCl
C10	30	467949	5ug_BstLF_150mM_KCl
C10	31	467172	5ug_BstLF_150mM_KCl
C10	32	466400	5ug_BstLF_150mM_KCl
C10	33	466145	5ug_BstLF_150mM_KCl
C10	34	466466	5ug_BstLF_150mM_KCl
C10	35	466335	5ug_BstLF_150mM_KCl
C10	36	465754	5ug_BstLF_150mM_KCl
C10	37	464556	5ug_BstLF_150mM_KCl
C10	38	464886	5ug_BstLF_150mM_KCl
C10	39	464193	5ug_BstLF_150mM_KCl
C10	40	464499	5ug_BstLF_150mM_KCl
C10	41	463155	5ug_BstLF_150mM_KCl
C10	42	462997	5ug_BstLF_150mM_KCl
C10	43	462872	5ug_BstLF_150mM_KCl
C10	44	462261	5ug_BstLF_150mM_KCl
C10	45	460775	5ug_BstLF_150mM_KCl
C10	46	460513	5ug_BstLF_150mM_KCl
C10	47	460609	5ug_BstLF_150mM_KCl
C10	48	459869	5ug_BstLF_150mM_KCl
C10	49	458872	5ug_BstLF_150mM_KCl
C10	50	459917	5ug_BstLF_150mM_KCl
C10	51	459449	5ug_BstLF_150mM_KCl
C10	52	459078	5ug_BstLF_150mM_KCl
C10	53	460279	5ug_BstLF_150mM_KCl
C10	54	459036	5ug_BstLF_150mM_KCl
C10	55	458359	5ug_BstLF_150mM_KCl
C10	56	458977	5ug_BstLF_150mM_KCl
C10	57	458444	5ug_BstLF_150mM_KCl
C10	58	457144	5ug_BstLF_150mM_KCl
C10	59	457595	5ug_BstLF_150mM_KCl
C10	60	456523	5ug_BstLF_150mM_KCl
C11	1	268851	5ug_BstLF_150mM_KCl
C11	2	270778	5ug_BstLF_150mM_KCl
C11	3	273396	5ug_BstLF_150mM_KCl
C11	4	274785	5ug_BstLF_150mM_KCl
C11	5	275376	5ug_BstLF_150mM_KCl
C11	6	277961	5ug_BstLF_150mM_KCl
C11	7	274907	5ug_BstLF_150mM_KCl
C11	8	275221	5ug_BstLF_150mM_KCl
C11	9	274570	5ug_BstLF_150mM_KCl
C11	10	274528	5ug_BstLF_150mM_KCl
C11	11	277125	5ug_BstLF_150mM_KCl
C11	12	275401	5ug_BstLF_150mM_KCl
C11	13	273771	5ug_BstLF_150mM_KCl
C11	14	273790	5ug_BstLF_150mM_KCl
C11	15	274212	5ug_BstLF_150mM_KCl
C11	16	274566	5ug_BstLF_150mM_KCl
C11	17	273993	5ug_BstLF_150mM_KCl
C11	18	275124	5ug_BstLF_150mM_KCl
C11	19	274603	5ug_BstLF_150mM_KCl
C11	20	275016	5ug_BstLF_150mM_KCl
C11	21	276028	5ug_BstLF_150mM_KCl
C11	22	274184	5ug_BstLF_150mM_KCl
C11	23	273757	5ug_BstLF_150mM_KCl
C11	24	272226	5ug_BstLF_150mM_KCl
C11	25	274147	5ug_BstLF_150mM_KCl
C11	26	272564	5ug_BstLF_150mM_KCl
C11	27	274114	5ug_BstLF_150mM_KCl
C11	28	274243	5ug_BstLF_150mM_KCl
C11	29	276275	5ug_BstLF_150mM_KCl
C11	30	283035	5ug_BstLF_150mM_KCl
C11	31	293704	5ug_BstLF_150mM_KCl
C11	32	322115	5ug_BstLF_150mM_KCl
C11	33	367975	5ug_BstLF_150mM_KCl
C11	34	415490	5ug_BstLF_150mM_KCl
C11	35	436773	5ug_BstLF_150mM_KCl
C11	36	445252	5ug_BstLF_150mM_KCl
C11	37	445636	5ug_BstLF_150mM_KCl
C11	38	441179	5ug_BstLF_150mM_KCl
C11	39	441600	5ug_BstLF_150mM_KCl
C11	40	443934	5ug_BstLF_150mM_KCl
C11	41	440637	5ug_BstLF_150mM_KCl
C11	42	444416	5ug_BstLF_150mM_KCl
C11	43	442859	5ug_BstLF_150mM_KCl
C11	44	444016	5ug_BstLF_150mM_KCl
C11	45	440855	5ug_BstLF_150mM_KCl
C11	46	443751	5ug_BstLF_150mM_KCl
C11	47	441464	5ug_BstLF_150mM_KCl
C11	48	442728	5ug_BstLF_150mM_KCl
C11	49	443880	5ug_BstLF_150mM_KCl
C11	50	445622	5ug_BstLF_150mM_KCl
C11	51	443586	5ug_BstLF_150mM_KCl
C11	52	447162	5ug_BstLF_150mM_KCl
C11	53	444545	5ug_BstLF_150mM_KCl
C11	54	444702	5ug_BstLF_150mM_KCl
C11	55	443535	5ug_BstLF_150mM_KCl
C11	56	444674	5ug_BstLF_150mM_KCl
C11	57	444868	5ug_BstLF_150mM_KCl
C11	58	443493	5ug_BstLF_150mM_KCl
C11	59	444400	5ug_BstLF_150mM_KCl
C11	60	443711	5ug_BstLF_150mM_KCl
C12	1	272574	5ug_BstLF_150mM_KCl
C12	2	277580	5ug_BstLF_150mM_KCl
C12	3	281130	5ug_BstLF_150mM_KCl
C12	4	284010	5ug_BstLF_150mM_KCl
C12	5	285927	5ug_BstLF_150mM_KCl
C12	6	286454	5ug_BstLF_150mM_KCl
C12	7	287358	5ug_BstLF_150mM_KCl
C12	8	287044	5ug_BstLF_150mM_KCl
C12	9	287486	5ug_BstLF_150mM_KCl
C12	10	288015	5ug_BstLF_150mM_KCl
C12	11	287234	5ug_BstLF_150mM_KCl
C12	12	287979	5ug_BstLF_150mM_KCl
C12	13	287682	5ug_BstLF_150mM_KCl
C12	14	287548	5ug_BstLF_150mM_KCl
C12	15	287501	5ug_BstLF_150mM_KCl
C12	16	287189	5ug_BstLF_150mM_KCl
C12	17	286682	5ug_BstLF_150mM_KCl
C12	18	287055	5ug_BstLF_150mM_KCl
C12	19	286908	5ug_BstLF_150mM_KCl
C12	20	288240	5ug_BstLF_150mM_KCl
C12	21	291006	5ug_BstLF_150mM_KCl
C12	22	298747	5ug_BstLF_150mM_KCl
C12	23	312848	5ug_BstLF_150mM_KCl
C12	24	341400	5ug_BstLF_150mM_KCl
C12	25	387492	5ug_BstLF_150mM_KCl
C12	26	424122	5ug_BstLF_150mM_KCl
C12	27	447879	5ug_BstLF_150mM_KCl
C12	28	463725	5ug_BstLF_150mM_KCl
C12	29	470908	5ug_BstLF_150mM_KCl
C12	30	472195	5ug_BstLF_150mM_KCl
C12	31	473067	5ug_BstLF_150mM_KCl
C12	32	474360	5ug_BstLF_150mM_KCl
C12	33	472644	5ug_BstLF_150mM_KCl
C12	34	473879	5ug_BstLF_150mM_KCl
C12	35	473118	5ug_BstLF_150mM_KCl
C12	36	473323	5ug_BstLF_150mM_KCl
C12	37	472479	5ug_BstLF_150mM_KCl
C12	38	472548	5ug_BstLF_150mM_KCl
C12	39	471693	5ug_BstLF_150mM_KCl
C12	40	471057	5ug_BstLF_150mM_KCl
C12	41	471364	5ug_BstLF_150mM_KCl
C12	42	471215	5ug_BstLF_150mM_KCl
C12	43	470606	5ug_BstLF_150mM_KCl
C12	44	470836	5ug_BstLF_150mM_KCl
C12	45	470952	5ug_BstLF_150mM_KCl
C12	46	470680	5ug_BstLF_150mM_KCl
C12	47	470990	5ug_BstLF_150mM_KCl
C12	48	470833	5ug_BstLF_150mM_KCl
C12	49	470534	5ug_BstLF_150mM_KCl
C12	50	470837	5ug_BstLF_150mM_KCl
C12	51	468927	5ug_BstLF_150mM_KCl
C12	52	469690	5ug_BstLF_150mM_KCl
C12	53	469020	5ug_BstLF_150mM_KCl
C12	54	468220	5ug_BstLF_150mM_KCl
C12	55	468461	5ug_BstLF_150mM_KCl
C12	56	468142	5ug_BstLF_150mM_KCl
C12	57	468531	5ug_BstLF_150mM_KCl
C12	58	467459	5ug_BstLF_150mM_KCl
C12	59	467239	5ug_BstLF_150mM_KCl
C12	60	467946	5ug_BstLF_150mM_KCl
D1	1	323213	2.5ug_BstLF_50mM_KCl
D1	2	326517	2.5ug_BstLF_50mM_KCl
D1	3	329245	2.5ug_BstLF_50mM_KCl
D1	4	331125	2.5ug_BstLF_50mM_KCl
D1	5	332101	2.5ug_BstLF_50mM_KCl
D1	6	331357	2.5ug_BstLF_50mM_KCl
D1	7	332245	2.5ug_BstLF_50mM_KCl
D1	8	331932	2.5ug_BstLF_50mM_KCl
D1	9	332294	2.5ug_BstLF_50mM_KCl
D1	10	336548	2.5ug_BstLF_50mM_KCl
D1	11	359722	2.5ug_BstLF_50mM_KCl
D1	12	422874	2.5ug_BstLF_50mM_KCl
D1	13	450263	2.5ug_BstLF_50mM_KCl
D1	14	456235	2.5ug_BstLF_50mM_KCl
D1	15	456689	2.5ug_BstLF_50mM_KCl
D1	16	454381	2.5ug_BstLF_50mM_KCl
D1	17	456020	2.5ug_BstLF_50mM_KCl
D1	18	456009	2.5ug_BstLF_50mM_KCl
D1	19	456206	2.5ug_BstLF_50mM_KCl
D1	20	454520	2.5ug_BstLF_50mM_KCl
D1	21	455129	2.5ug_BstLF_50mM_KCl
D1	22	455320	2.5ug_BstLF_50mM_KCl
D1	23	454829	2.5ug_BstLF_50mM_KCl
D1	24	454955	2.5ug_BstLF_50mM_KCl
D1	25	455185	2.5ug_BstLF_50mM_KCl
D1	26	453736	2.5ug_BstLF_50mM_KCl
D1	27	452807	2.5ug_BstLF_50mM_KCl
D1	28	453739	2.5ug_BstLF_50mM_KCl
D1	29	452456	2.5ug_BstLF_50mM_KCl
D1	30	452571	2.5ug_BstLF_50mM_KCl
D1	31	455115	2.5ug_BstLF_50mM_KCl
D1	32	455936	2.5ug_BstLF_50mM_KCl
D1	33	455093	2.5ug_BstLF_50mM_KCl
D1	34	455226	2.5ug_BstLF_50mM_KCl
D1	35	457222	2.5ug_BstLF_50mM_KCl
D1	36	455672	2.5ug_BstLF_50mM_KCl
D1	37	454719	2.5ug_BstLF_50mM_KCl
D1	38	455906	2.5ug_BstLF_50mM_KCl
D1	39	456695	2.5ug_BstLF_50mM_KCl
D1	40	456646	2.5ug_BstLF_50mM_KCl
D1	41	459649	2.5ug_BstLF_50mM_KCl
D1	42	455026	2.5ug_BstLF_50mM_KCl
D1	43	456704	2.5ug_BstLF_50mM_KCl
D1	44	457531	2.5ug_BstLF_50mM_KCl
D1	45	455239	2.5ug_BstLF_50mM_KCl
D1	46	454256	2.5ug_BstLF_50mM_KCl
D1	47	457307	2.5ug_BstLF_50mM_KCl
D1	48	455939	2.5ug_BstLF_50mM_KCl
D1	49	456796	2.5ug_BstLF_50mM_KCl
D1	50	456313	2.5ug_BstLF_50mM_KCl
D1	51	456035	2.5ug_BstLF_50mM_KCl
D1	52	456040	2.5ug_BstLF_50mM_KCl
D1	53	457354	2.5ug_BstLF_50mM_KCl
D1	54	456779	2.5ug_BstLF_50mM_KCl
D1	55	457071	2.5ug_BstLF_50mM_KCl
D1	56	454841	2.5ug_BstLF_50mM_KCl
D1	57	455201	2.5ug_BstLF_50mM_KCl
D1	58	456586	2.5ug_BstLF_50mM_KCl
D1	59	455618	2.5ug_BstLF_50mM_KCl
D1	60	453511	2.5ug_BstLF_50mM_KCl
D2	1	331539	2.5ug_BstLF_50mM_KCl
D2	2	336070	2.5ug_BstLF_50mM_KCl
D2	3	339271	2.5ug_BstLF_50mM_KCl
D2	4	341078	2.5ug_BstLF_50mM_KCl
D2	5	341389	2.5ug_BstLF_50mM_KCl
D2	6	341865	2.5ug_BstLF_50mM_KCl
D2	7	340856	2.5ug_BstLF_50mM_KCl
D2	8	342207	2.5ug_BstLF_50mM_KCl
D2	9	341608	2.5ug_BstLF_50mM_KCl
D2	10	344416	2.5ug_BstLF_50mM_KCl
D2	11	361330	2.5ug_BstLF_50mM_KCl
D2	12	419888	2.5ug_BstLF_50mM_KCl
D2	13	459718	2.5ug_BstLF_50mM_KCl
D2	14	466815	2.5ug_BstLF_50mM_KCl
D2	15	469440	2.5ug_BstLF_50mM_KCl
D2	16	468207	2.5ug_BstLF_50mM_KCl
D2	17	467771	2.5ug_BstLF_50mM_KCl
D2	18	469009	2.5ug_BstLF_50mM_KCl
D2	19	468706	2.5ug_BstLF_50mM_KCl
D2	20	466865	2.5ug_BstLF_50mM_KCl
D2	21	466498	2.5ug_BstLF_50mM_KCl
D2	22	466580	2.5ug_BstLF_50mM_KCl
D2	23	467704	2.5ug_BstLF_50mM_KCl
D2	24	466147	2.5ug_BstLF_50mM_KCl
D2	25	464673	2.5ug_BstLF_50mM_KCl
D2	26	463944	2.5ug_BstLF_50mM_KCl
D2	27	464525	2.5ug_BstLF_50mM_KCl
D2	28	465920	2.5ug_BstLF_50mM_KCl
D2	29	465533	2.5ug_BstLF_50mM_KCl
D2	30	465020	2.5ug_BstLF_50mM_KCl
D2	31	463953	2.5ug_BstLF_50mM_KCl
D2	32	466487	2.5ug_BstLF_50mM_KCl
D2	33	465226	2.5ug_BstLF_50mM_KCl
D2	34	466369	2.5ug_BstLF_50mM_KCl
D2	35	464920	2.5ug_BstLF_50mM_KCl
D2	36	466296	2.5ug_BstLF_50mM_KCl
D2	37	465895	2.5ug_BstLF_50mM_KCl
D2	38	464899	2.5ug_BstLF_50mM_KCl
D2	39	465819	2.5ug_BstLF_50mM_KCl
D2	40	464652	2.5ug_BstLF_50mM_KCl
D2	41	468926	2.5ug_BstLF_50mM_KCl
D2	42	464947	2.5ug_BstLF_50mM_KCl
D2	43	465337	2.5ug_BstLF_50mM_KCl
D2	44	466270	2.5ug_BstLF_50mM_KCl
D2	45	464229	2.5ug_BstLF_50mM_KCl
D2	46	464340	2.5ug_BstLF_50mM_KCl
D2	47	467284	2.5ug_BstLF_50mM_KCl
D2	48	465770	2.5ug_BstLF_50mM_KCl
D2	49	465356	2.5ug_BstLF_50mM_KCl
D2	50	466323	2.5ug_BstLF_50mM_KCl
D2	51	465683	2.5ug_BstLF_50mM_KCl
D2	52	465059	2.5ug_BstLF_50mM_KCl
D2	53	465237	2.5ug_BstLF_50mM_KCl
D2	54	465252	2.5ug_BstLF_50mM_KCl
D2	55	463703	2.5ug_BstLF_50mM_KCl
D2	56	468148	2.5ug_BstLF_50mM_KCl
D2	57	463603	2.5ug_BstLF_50mM_KCl
D2	58	462817	2.5ug_BstLF_50mM_KCl
D2	59	463580	2.5ug_BstLF_50mM_KCl
D2	60	464846	2.5ug_BstLF_50mM_KCl
D3	1	332897	2.5ug_BstLF_50mM_KCl
D3	2	337623	2.5ug_BstLF_50mM_KCl
D3	3	340351	2.5ug_BstLF_50mM_KCl
D3	4	341816	2.5ug_BstLF_50mM_KCl
D3	5	341408	2.5ug_BstLF_50mM_KCl
D3	6	342457	2.5ug_BstLF_50mM_KCl
D3	7	344040	2.5ug_BstLF_50mM_KCl
D3	8	343000	2.5ug_BstLF_50mM_KCl
D3	9	344805	2.5ug_BstLF_50mM_KCl
D3	10	345743	2.5ug_BstLF_50mM_KCl
D3	11	344901	2.5ug_BstLF_50mM_KCl
D3	12	345652	2.5ug_BstLF_50mM_KCl
D3	13	346306	2.5ug_BstLF_50mM_KCl
D3	14	350085	2.5ug_BstLF_50mM_KCl
D3	15	366388	2.5ug_BstLF_50mM_KCl
D3	16	406832	2.5ug_BstLF_50mM_KCl
D3	17	448708	2.5ug_BstLF_50mM_KCl
D3	18	473075	2.5ug_BstLF_50mM_KCl
D3	19	479548	2.5ug_BstLF_50mM_KCl
D3	20	481928	2.5ug_BstLF_50mM_KCl
D3	21	481612	2.5ug_BstLF_50mM_KCl
D3	22	480606	2.5ug_BstLF_50mM_KCl
D3	23	480048	2.5ug_BstLF_50mM_KCl
D3	24	478798	2.5ug_BstLF_50mM_KCl
D3	25	477529	2.5ug_BstLF_50mM_KCl
D3	26	478343	2.5ug_BstLF_50mM_KCl
D3	27	474682	2.5ug_BstLF_50mM_KCl
D3	28	476276	2.5ug_BstLF_50mM_KCl
D3	29	474603	2.5ug_BstLF_50mM_KCl
D3	30	475906	2.5ug_BstLF_50mM_KCl
D3	31	473818	2.5ug_BstLF_50mM_KCl
D3	32	473502	2.5ug_BstLF_50mM_KCl
D3	33	473768	2.5ug_BstLF_50mM_KCl
D3	34	472782	2.5ug_BstLF_50mM_KCl
D3	35	473584	2.5ug_BstLF_50mM_KCl
D3	36	473100	2.5ug_BstLF_50mM_KCl
D3	37	472843	2.5ug_BstLF_50mM_KCl
D3	38	472004	2.5ug_BstLF_50mM_KCl
D3	39	471135	2.5ug_BstLF_50mM_KCl
D3	40	472282	2.5ug_BstLF_50mM_KCl
D3	41	470815	2.5ug_BstLF_50mM_KCl
D3	42	471622	2.5ug_BstLF_50mM_KCl
D3	43	468156	2.5ug_BstLF_50mM_KCl
D3	44	467224	2.5ug_BstLF_50mM_KCl
D3	45	465939	2.5ug_BstLF_50mM_KCl
D3	46	466631	2.5ug_BstLF_50mM_KCl
D3	47	469016	2.5ug_BstLF_50mM_KCl
D3	48	470455	2.5ug_BstLF_50mM_KCl
D3	49	469417	2.5ug_BstLF_50mM_KCl
D3	50	470253	2.5ug_BstLF_50mM_KCl
D3	51	468840	2.5ug_BstLF_50mM_KCl
D3	52	470226	2.5ug_BstLF_50mM_KCl
D3	53	467780	2.5ug_BstLF_50mM_KCl
D3	54	465568	2.5ug_BstLF_50mM_KCl
D3	55	467222	2.5ug_BstLF_50mM_KCl
D3	56	468332	2.5ug_BstLF_50mM_KCl
D3	57	469143	2.5ug_BstLF_50mM_KCl
D3	58	466512	2.5ug_BstLF_50mM_KCl
D3	59	466880	2.5ug_BstLF_50mM_KCl
D3	60	468949	2.5ug_BstLF_50mM_KCl
D4	1	336193	2.5ug_BstLF_50mM_KCl
D4	2	340458	2.5ug_BstLF_50mM_KCl
D4	3	340441	2.5ug_BstLF_50mM_KCl
D4	4	341077	2.5ug_BstLF_50mM_KCl
D4	5	341766	2.5ug_BstLF_50mM_KCl
D4	6	341263	2.5ug_BstLF_50mM_KCl
D4	7	341753	2.5ug_BstLF_50mM_KCl
D4	8	341677	2.5ug_BstLF_50mM_KCl
D4	9	342139	2.5ug_BstLF_50mM_KCl
D4	10	342223	2.5ug_BstLF_50mM_KCl
D4	11	344228	2.5ug_BstLF_50mM_KCl
D4	12	349756	2.5ug_BstLF_50mM_KCl
D4	13	364415	2.5ug_BstLF_50mM_KCl
D4	14	393704	2.5ug_BstLF_50mM_KCl
D4	15	430723	2.5ug_BstLF_50mM_KCl
D4	16	462185	2.5ug_BstLF_50mM_KCl
D4	17	472688	2.5ug_BstLF_50mM_KCl
D4	18	476437	2.5ug_BstLF_50mM_KCl
D4	19	475559	2.5ug_BstLF_50mM_KCl
D4	20	474841	2.5ug_BstLF_50mM_KCl
D4	21	473895	2.5ug_BstLF_50mM_KCl
D4	22	473014	2.5ug_BstLF_50mM_KCl
D4	23	473732	2.5ug_BstLF_50mM_KCl
D4	24	472880	2.5ug_BstLF_50mM_KCl
D4	25	473456	2.5ug_BstLF_50mM_KCl
D4	26	472689	2.5ug_BstLF_50mM_KCl
D4	27	473192	2.5ug_BstLF_50mM_KCl
D4	28	472801	2.5ug_BstLF_50mM_KCl
D4	29	472678	2.5ug_BstLF_50mM_KCl
D4	30	472513	2.5ug_BstLF_50mM_KCl
D4	31	471934	2.5ug_BstLF_50mM_KCl
D4	32	472978	2.5ug_BstLF_50mM_KCl
D4	33	471570	2.5ug_BstLF_50mM_KCl
D4	34	472228	2.5ug_BstLF_50mM_KCl
D4	35	470869	2.5ug_BstLF_50mM_KCl
D4	36	473443	2.5ug_BstLF_50mM_KCl
D4	37	472216	2.5ug_BstLF_50mM_KCl
D4	38	471526	2.5ug_BstLF_50mM_KCl
D4	39	472953	2.5ug_BstLF_50mM_KCl
D4	40	471761	2.5ug_BstLF_50mM_KCl
D4	41	473151	2.5ug_BstLF_50mM_KCl
D4	42	472845	2.5ug_BstLF_50mM_KCl
D4	43	471412	2.5ug_BstLF_50mM_KCl
D4	44	472728	2.5ug_BstLF_50mM_KCl
D4	45	473583	2.5ug_BstLF_50mM_KCl
D4	46	472382	2.5ug_BstLF_50mM_KCl
D4	47	472520	2.5ug_BstLF_50mM_KCl
D4	48	472965	2.5ug_BstLF_50mM_KCl
D4	49	472240	2.5ug_BstLF_50mM_KCl
D4	50	471124	2.5ug_BstLF_50mM_KCl
D4	51	470894	2.5ug_BstLF_50mM_KCl
D4	52	471475	2.5ug_BstLF_50mM_KCl
D4	53	471493	2.5ug_BstLF_50mM_KCl
D4	54	470805	2.5ug_BstLF_50mM_KCl
D4	55	471319	2.5ug_BstLF_50mM_KCl
D4	56	471264	2.5ug_BstLF_50mM_KCl
D4	57	471537	2.5ug_BstLF_50mM_KCl
D4	58	470633	2.5ug_BstLF_50mM_KCl
D4	59	471803	2.5ug_BstLF_50mM_KCl
D4	60	471958	2.5ug_BstLF_50mM_KCl
D5	1	307527	2.5ug_BstLF_100mM_KCl
D5	2	309912	2.5ug_BstLF_100mM_KCl
D5	3	314317	2.5ug_BstLF_100mM_KCl
D5	4	317107	2.5ug_BstLF_100mM_KCl
D5	5	316949	2.5ug_BstLF_100mM_KCl
D5	6	319476	2.5ug_BstLF_100mM_KCl
D5	7	321081	2.5ug_BstLF_100mM_KCl
D5	8	318622	2.5ug_BstLF_100mM_KCl
D5	9	322880	2.5ug_BstLF_100mM_KCl
D5	10	323335	2.5ug_BstLF_100mM_KCl
D5	11	332964	2.5ug_BstLF_100mM_KCl
D5	12	376696	2.5ug_BstLF_100mM_KCl
D5	13	444820	2.5ug_BstLF_100mM_KCl
D5	14	466127	2.5ug_BstLF_100mM_KCl
D5	15	471852	2.5ug_BstLF_100mM_KCl
D5	16	475459	2.5ug_BstLF_100mM_KCl
D5	17	476649	2.5ug_BstLF_100mM_KCl
D5	18	474231	2.5ug_BstLF_100mM_KCl
D5	19	474770	2.5ug_BstLF_100mM_KCl
D5	20	475636	2.5ug_BstLF_100mM_KCl
D5	21	475527	2.5ug_BstLF_100mM_KCl
D5	22	473443	2.5ug_BstLF_100mM_KCl
D5	23	474631	2.5ug_BstLF_100mM_KCl
D5	24	475107	2.5ug_BstLF_100mM_KCl
D5	25	474378	2.5ug_BstLF_100mM_KCl
D5	26	474920	2.5ug_BstLF_100mM_KCl
D5	27	474365	2.5ug_BstLF_100mM_KCl
D5	28	474465	2.5ug_BstLF_100mM_KCl
D5	29	473135	2.5ug_BstLF_100mM_KCl
D5	30	474355	2.5ug_BstLF_100mM_KCl
D5	31	472744	2.5ug_BstLF_100mM_KCl
D5	32	472614	2.5ug_BstLF_100mM_KCl
D5	33	470091	2.5ug_BstLF_100mM_KCl
D5	34	473215	2.5ug_BstLF_100mM_KCl
D5	35	472484	2.5ug_BstLF_100mM_KCl
D5	36	471344	2.5ug_BstLF_100mM_KCl
D5	37	471544	2.5ug_BstLF_100mM_KCl
D5	38	471631	2.5ug_BstLF_100mM_KCl
D5	39	470263	2.5ug_BstLF_100mM_KCl
D5	40	470656	2.5ug_BstLF_100mM_KCl
D5	41	473304	2.5ug_BstLF_100mM_KCl
D5	42	469262	2.5ug_BstLF_100mM_KCl
D5	43	471657	2.5ug_BstLF_100mM_KCl
D5	44	468494	2.5ug_BstLF_100mM_KCl
D5	45	468796	2.5ug_BstLF_100mM_KCl
D5	46	467442	2.5ug_BstLF_100mM_KCl
D5	47	468229	2.5ug_BstLF_100mM_KCl
D5	48	467987	2.5ug_BstLF_100mM_KCl
D5	49	469568	2.5ug_BstLF_100mM_KCl
D5	50	470021	2.5ug_BstLF_100mM_KCl
D5	51	468163	2.5ug_BstLF_100mM_KCl
D5	52	472055	2.5ug_BstLF_100mM_KCl
D5	53	470805	2.5ug_BstLF_100mM_KCl
D5	54	471931	2.5ug_BstLF_100mM_KCl
D5	55	469816	2.5ug_BstLF_100mM_KCl
D5	56	470740	2.5ug_BstLF_100mM_KCl
D5	57	467210	2.5ug_BstLF_100mM_KCl
D5	58	467558	2.5ug_BstLF_100mM_KCl
D5	59	466348	2.5ug_BstLF_100mM_KCl
D5	60	467060	2.5ug_BstLF_100mM_KCl
D6	1	303633	2.5ug_BstLF_100mM_KCl
D6	2	309481	2.5ug_BstLF_100mM_KCl
D6	3	313210	2.5ug_BstLF_100mM_KCl
D6	4	315029	2.5ug_BstLF_100mM_KCl
D6	5	315947	2.5ug_BstLF_100mM_KCl
D6	6	316876	2.5ug_BstLF_100mM_KCl
D6	7	317048	2.5ug_BstLF_100mM_KCl
D6	8	317467	2.5ug_BstLF_100mM_KCl
D6	9	317204	2.5ug_BstLF_100mM_KCl
D6	10	319901	2.5ug_BstLF_100mM_KCl
D6	11	333313	2.5ug_BstLF_100mM_KCl
D6	12	391421	2.5ug_BstLF_100mM_KCl
D6	13	447937	2.5ug_BstLF_100mM_KCl
D6	14	457664	2.5ug_BstLF_100mM_KCl
D6	15	461982	2.5ug_BstLF_100mM_KCl
D6	16	461571	2.5ug_BstLF_100mM_KCl
D6	17	461565	2.5ug_BstLF_100mM_KCl
D6	18	460737	2.5ug_BstLF_100mM_KCl
D6	19	461773	2.5ug_BstLF_100mM_KCl
D6	20	460393	2.5ug_BstLF_100mM_KCl
D6	21	461088	2.5ug_BstLF_100mM_KCl
D6	22	460156	2.5ug_BstLF_100mM_KCl
D6	23	461015	2.5ug_BstLF_100mM_KCl
D6	24	461510	2.5ug_BstLF_100mM_KCl
D6	25	459660	2.5ug_BstLF_100mM_KCl
D6	26	461289	2.5ug_BstLF_100mM_KCl
D6	27	459945	2.5ug_BstLF_100mM_KCl
D6	28	460111	2.5ug_BstLF_100mM_KCl
D6	29	459451	2.5ug_BstLF_100mM_KCl
D6	30	459019	2.5ug_BstLF_100mM_KCl
D6	31	458289	2.5ug_BstLF_100mM_KCl
D6	32	459122	2.5ug_BstLF_100mM_KCl
D6	33	459257	2.5ug_BstLF_100mM_KCl
D6	34	458754	2.5ug_BstLF_100mM_KCl
D6	35	458858	2.5ug_BstLF_100mM_KCl
D6	36	457587	2.5ug_BstLF_100mM_KCl
D6	37	458351	2.5ug_BstLF_100mM_KCl
D6	38	457430	2.5ug_BstLF_100mM_KCl
D6	39	457524	2.5ug_BstLF_100mM_KCl
D6	40	458046	2.5ug_BstLF_100mM_KCl
D6	41	456583	2.5ug_BstLF_100mM_KCl
D6	42	455871	2.5ug_BstLF_100mM_KCl
D6	43	456602	2.5ug_BstLF_100mM_KCl
D6	44	455419	2.5ug_BstLF_100mM_KCl
D6	45	455176	2.5ug_BstLF_100mM_KCl
D6	46	455061	2.5ug_BstLF_100mM_KCl
D6	47	455355	2.5ug_BstLF_100mM_KCl
D6	48	455194	2.5ug_BstLF_100mM_KCl
D6	49	455779	2.5ug_BstLF_100mM_KCl
D6	50	455880	2.5ug_BstLF_100mM_KCl
D6	51	456430	2.5ug_BstLF_100mM_KCl
D6	52	456485	2.5ug_BstLF_100mM_KCl
D6	53	456194	2.5ug_BstLF_100mM_KCl
D6	54	456762	2.5ug_BstLF_100mM_KCl
D6	55	454998	2.5ug_BstLF_100mM_KCl
D6	56	456194	2.5ug_BstLF_100mM_KCl
D6	57	455125	2.5ug_BstLF_100mM_KCl
D6	58	455623	2.5ug_BstLF_100mM_KCl
D6	59	454912	2.5ug_BstLF_100mM_KCl
D6	60	454959	2.5ug_BstLF_100mM_KCl
D7	1	302312	2.5ug_BstLF_100mM_KCl
D7	2	307776	2.5ug_BstLF_100mM_KCl
D7	3	311221	2.5ug_BstLF_100mM_KCl
D7	4	313710	2.5ug_BstLF_100mM_KCl
D7	5	314184	2.5ug_BstLF_100mM_KCl
D7	6	315441	2.5ug_BstLF_100mM_KCl
D7	7	316685	2.5ug_BstLF_100mM_KCl
D7	8	317067	2.5ug_BstLF_100mM_KCl
D7	9	316809	2.5ug_BstLF_100mM_KCl
D7	10	316877	2.5ug_BstLF_100mM_KCl
D7	11	317263	2.5ug_BstLF_100mM_KCl
D7	12	316455	2.5ug_BstLF_100mM_KCl
D7	13	317272	2.5ug_BstLF_100mM_KCl
D7	14	317543	2.5ug_BstLF_100mM_KCl
D7	15	320443	2.5ug_BstLF_100mM_KCl
D7	16	329205	2.5ug_BstLF_100mM_KCl
D7	17	347210	2.5ug_BstLF_100mM_KCl
D7	18	378070	2.5ug_BstLF_100mM_KCl
D7	19	420063	2.5ug_BstLF_100mM_KCl
D7	20	453191	2.5ug_BstLF_100mM_KCl
D7	21	467265	2.5ug_BstLF_100mM_KCl
D7	22	473021	2.5ug_BstLF_100mM_KCl
D7	23	474248	2.5ug_BstLF_100mM_KCl
D7	24	473163	2.5ug_BstLF_100mM_KCl
D7	25	473575	2.5ug_BstLF_100mM_KCl
D7	26	472653	2.5ug_BstLF_100mM_KCl
D7	27	472857	2.5ug_BstLF_100mM_KCl
D7	28	473447	2.5ug_BstLF_100mM_KCl
D7	29	473031	2.5ug_BstLF_100mM_KCl
D7	30	472957	2.5ug_BstLF_100mM_KCl
D7	31	472129	2.5ug_BstLF_100mM_KCl
D7	32	472253	2.5ug_BstLF_100mM_KCl
D7	33	472391	2.5ug_BstLF_100mM_KCl
D7	34	472837	2.5ug_BstLF_100mM_KCl
D7	35	473011	2.5ug_BstLF_100mM_KCl
D7	36	473123	2.5ug_BstLF_100mM_KCl
D7	37	472765	2.5ug_BstLF_100mM_KCl
D7	38	472866	2.5ug_BstLF_100mM_KCl
D7	39	473215	2.5ug_BstLF_100mM_KCl
D7	40	473138	2.5ug_BstLF_100mM_KCl
D7	41	473014	2.5ug_BstLF_100mM_KCl
D7	42	472568	2.5ug_BstLF_100mM_KCl
D7	43	472146	2.5ug_BstLF_100mM_KCl
D7	44	472626	2.5ug_BstLF_100mM_KCl
D7	45	473320	2.5ug_BstLF_100mM_KCl
D7	46	473044	2.5ug_BstLF_100mM_KCl
D7	47	472565	2.5ug_BstLF_100mM_KCl
D7	48	471843	2.5ug_BstLF_100mM_KCl
D7	49	471569	2.5ug_BstLF_100mM_KCl
D7	50	471714	2.5ug_BstLF_100mM_KCl
D7	51	471981	2.5ug_BstLF_100mM_KCl
D7	52	472491	2.5ug_BstLF_100mM_KCl
D7	53	473305	2.5ug_BstLF_100mM_KCl
D7	54	472980	2.5ug_BstLF_100mM_KCl
D7	55	473817	2.5ug_BstLF_100mM_KCl
D7	56	473970	2.5ug_BstLF_100mM_KCl
D7	57	472931	2.5ug_BstLF_100mM_KCl
D7	58	473017	2.5ug_BstLF_100mM_KCl
D7	59	472904	2.5ug_BstLF_100mM_KCl
D7	60	472179	2.5ug_BstLF_100mM_KCl
D8	1	306278	2.5ug_BstLF_100mM_KCl
D8	2	310558	2.5ug_BstLF_100mM_KCl
D8	3	314506	2.5ug_BstLF_100mM_KCl
D8	4	317155	2.5ug_BstLF_100mM_KCl
D8	5	319798	2.5ug_BstLF_100mM_KCl
D8	6	320997	2.5ug_BstLF_100mM_KCl
D8	7	322570	2.5ug_BstLF_100mM_KCl
D8	8	322826	2.5ug_BstLF_100mM_KCl
D8	9	323957	2.5ug_BstLF_100mM_KCl
D8	10	324253	2.5ug_BstLF_100mM_KCl
D8	11	324681	2.5ug_BstLF_100mM_KCl
D8	12	323864	2.5ug_BstLF_100mM_KCl
D8	13	324127	2.5ug_BstLF_100mM_KCl
D8	14	324440	2.5ug_BstLF_100mM_KCl
D8	15	326678	2.5ug_BstLF_100mM_KCl
D8	16	329694	2.5ug_BstLF_100mM_KCl
D8	17	339602	2.5ug_BstLF_100mM_KCl
D8	18	366438	2.5ug_BstLF_100mM_KCl
D8	19	412076	2.5ug_BstLF_100mM_KCl
D8	20	449570	2.5ug_BstLF_100mM_KCl
D8	21	470713	2.5ug_BstLF_100mM_KCl
D8	22	478332	2.5ug_BstLF_100mM_KCl
D8	23	479490	2.5ug_BstLF_100mM_KCl
D8	24	477246	2.5ug_BstLF_100mM_KCl
D8	25	477282	2.5ug_BstLF_100mM_KCl
D8	26	478069	2.5ug_BstLF_100mM_KCl
D8	27	477431	2.5ug_BstLF_100mM_KCl
D8	28	477745	2.5ug_BstLF_100mM_KCl
D8	29	477944	2.5ug_BstLF_100mM_KCl
D8	30	477301	2.5ug_BstLF_100mM_KCl
D8	31	476277	2.5ug_BstLF_100mM_KCl
D8	32	474957	2.5ug_BstLF_100mM_KCl
D8	33	477083	2.5ug_BstLF_100mM_KCl
D8	34	474486	2.5ug_BstLF_100mM_KCl
D8	35	475538	2.5ug_BstLF_100mM_KCl
D8	36	473636	2.5ug_BstLF_100mM_KCl
D8	37	475471	2.5ug_BstLF_100mM_KCl
D8	38	474726	2.5ug_BstLF_100mM_KCl
D8	39	474989	2.5ug_BstLF_100mM_KCl
D8	40	474443	2.5ug_BstLF_100mM_KCl
D8	41	474409	2.5ug_BstLF_100mM_KCl
D8	42	475002	2.5ug_BstLF_100mM_KCl
D8	43	473761	2.5ug_BstLF_100mM_KCl
D8	44	473627	2.5ug_BstLF_100mM_KCl
D8	45	473383	2.5ug_BstLF_100mM_KCl
D8	46	472551	2.5ug_BstLF_100mM_KCl
D8	47	473333	2.5ug_BstLF_100mM_KCl
D8	48	474044	2.5ug_BstLF_100mM_KCl
D8	49	473996	2.5ug_BstLF_100mM_KCl
D8	50	472137	2.5ug_BstLF_100mM_KCl
D8	51	471836	2.5ug_BstLF_100mM_KCl
D8	52	471490	2.5ug_BstLF_100mM_KCl
D8	53	473328	2.5ug_BstLF_100mM_KCl
D8	54	472725	2.5ug_BstLF_100mM_KCl
D8	55	470904	2.5ug_BstLF_100mM_KCl
D8	56	471394	2.5ug_BstLF_100mM_KCl
D8	57	471679	2.5ug_BstLF_100mM_KCl
D8	58	471541	2.5ug_BstLF_100mM_KCl
D8	59	471997	2.5ug_BstLF_100mM_KCl
D8	60	469752	2.5ug_BstLF_100mM_KCl
D9	1	242415	2.5ug_BstLF_150mM_KCl
D9	2	248905	2.5ug_BstLF_150mM_KCl
D9	3	253513	2.5ug_BstLF_150mM_KCl
D9	4	258580	2.5ug_BstLF_150mM_KCl
D9	5	261754	2.5ug_BstLF_150mM_KCl
D9	6	265552	2.5ug_BstLF_150mM_KCl
D9	7	266744	2.5ug_BstLF_150mM_KCl
D9	8	269028	2.5ug_BstLF_150mM_KCl
D9	9	269933	2.5ug_BstLF_150mM_KCl
D9	10	271261	2.5ug_BstLF_150mM_KCl
D9	11	272050	2.5ug_BstLF_150mM_KCl
D9	12	273797	2.5ug_BstLF_150mM_KCl
D9	13	273900	2.5ug_BstLF_150mM_KCl
D9	14	275261	2.5ug_BstLF_150mM_KCl
D9	15	275412	2.5ug_BstLF_150mM_KCl
D9	16	275227	2.5ug_BstLF_150mM_KCl
D9	17	276706	2.5ug_BstLF_150mM_KCl
D9	18	279012	2.5ug_BstLF_150mM_KCl
D9	19	282615	2.5ug_BstLF_150mM_KCl
D9	20	291083	2.5ug_BstLF_150mM_KCl
D9	21	313094	2.5ug_BstLF_150mM_KCl
D9	22	357622	2.5ug_BstLF_150mM_KCl
D9	23	416278	2.5ug_BstLF_150mM_KCl
D9	24	449256	2.5ug_BstLF_150mM_KCl
D9	25	457873	2.5ug_BstLF_150mM_KCl
D9	26	459326	2.5ug_BstLF_150mM_KCl
D9	27	461787	2.5ug_BstLF_150mM_KCl
D9	28	463577	2.5ug_BstLF_150mM_KCl
D9	29	463408	2.5ug_BstLF_150mM_KCl
D9	30	464666	2.5ug_BstLF_150mM_KCl
D9	31	464686	2.5ug_BstLF_150mM_KCl
D9	32	464431	2.5ug_BstLF_150mM_KCl
D9	33	464280	2.5ug_BstLF_150mM_KCl
D9	34	465293	2.5ug_BstLF_150mM_KCl
D9	35	464906	2.5ug_BstLF_150mM_KCl
D9	36	465118	2.5ug_BstLF_150mM_KCl
D9	37	464321	2.5ug_BstLF_150mM_KCl
D9	38	464081	2.5ug_BstLF_150mM_KCl
D9	39	463440	2.5ug_BstLF_150mM_KCl
D9	40	463746	2.5ug_BstLF_150mM_KCl
D9	41	463899	2.5ug_BstLF_150mM_KCl
D9	42	464083	2.5ug_BstLF_150mM_KCl
D9	43	464416	2.5ug_BstLF_150mM_KCl
D9	44	464661	2.5ug_BstLF_150mM_KCl
D9	45	464002	2.5ug_BstLF_150mM_KCl
D9	46	464701	2.5ug_BstLF_150mM_KCl
D9	47	463516	2.5ug_BstLF_150mM_KCl
D9	48	463175	2.5ug_BstLF_150mM_KCl
D9	49	462700	2.5ug_BstLF_150mM_KCl
D9	50	461928	2.5ug_BstLF_150mM_KCl
D9	51	461680	2.5ug_BstLF_150mM_KCl
D9	52	460107	2.5ug_BstLF_150mM_KCl
D9	53	460577	2.5ug_BstLF_150mM_KCl
D9	54	460303	2.5ug_BstLF_150mM_KCl
D9	55	461194	2.5ug_BstLF_150mM_KCl
D9	56	461477	2.5ug_BstLF_150mM_KCl
D9	57	461329	2.5ug_BstLF_150mM_KCl
D9	58	460365	2.5ug_BstLF_150mM_KCl
D9	59	460277	2.5ug_BstLF_150mM_KCl
D9	60	459575	2.5ug_BstLF_150mM_KCl
D10	1	268551	2.5ug_BstLF_150mM_KCl
D10	2	273960	2.5ug_BstLF_150mM_KCl
D10	3	277837	2.5ug_BstLF_150mM_KCl
D10	4	280361	2.5ug_BstLF_150mM_KCl
D10	5	283455	2.5ug_BstLF_150mM_KCl
D10	6	284968	2.5ug_BstLF_150mM_KCl
D10	7	285958	2.5ug_BstLF_150mM_KCl
D10	8	286826	2.5ug_BstLF_150mM_KCl
D10	9	287939	2.5ug_BstLF_150mM_KCl
D10	10	287884	2.5ug_BstLF_150mM_KCl
D10	11	287455	2.5ug_BstLF_150mM_KCl
D10	12	289142	2.5ug_BstLF_150mM_KCl
D10	13	288774	2.5ug_BstLF_150mM_KCl
D10	14	289631	2.5ug_BstLF_150mM_KCl
D10	15	289049	2.5ug_BstLF_150mM_KCl
D10	16	290177	2.5ug_BstLF_150mM_KCl
D10	17	291088	2.5ug_BstLF_150mM_KCl
D10	18	292816	2.5ug_BstLF_150mM_KCl
D10	19	298827	2.5ug_BstLF_150mM_KCl
[truncated: 161 more rows]

## Sheet: v59optimal_RawData_Fig1C
Well	Cycle	Rn	sample
E3	1	138400	v5.9_Optimal
E3	2	143061	v5.9_Optimal
E3	3	145966	v5.9_Optimal
E3	4	149821	v5.9_Optimal
E3	5	152467	v5.9_Optimal
E3	6	154933	v5.9_Optimal
E3	7	156399	v5.9_Optimal
E3	8	158154	v5.9_Optimal
E3	9	160272	v5.9_Optimal
E3	10	161530	v5.9_Optimal
E3	11	162025	v5.9_Optimal
E3	12	163299	v5.9_Optimal
E3	13	164910	v5.9_Optimal
E3	14	166199	v5.9_Optimal
E3	15	167063	v5.9_Optimal
E3	16	167947	v5.9_Optimal
E3	17	168997	v5.9_Optimal
E3	18	169985	v5.9_Optimal
E3	19	171202	v5.9_Optimal
E3	20	172536	v5.9_Optimal
E3	21	176687	v5.9_Optimal
E3	22	182306	v5.9_Optimal
E3	23	196333	v5.9_Optimal
E3	24	225435	v5.9_Optimal
E3	25	275490	v5.9_Optimal
E3	26	331300	v5.9_Optimal
E3	27	364873	v5.9_Optimal
E3	28	378864	v5.9_Optimal
E3	29	384111	v5.9_Optimal
E3	30	389146	v5.9_Optimal
E3	31	389214	v5.9_Optimal
E3	32	389936	v5.9_Optimal
E3	33	391567	v5.9_Optimal
E3	34	389208	v5.9_Optimal
E3	35	390578	v5.9_Optimal
E3	36	389532	v5.9_Optimal
E3	37	389219	v5.9_Optimal
E3	38	386404	v5.9_Optimal
E3	39	386377	v5.9_Optimal
E3	40	388533	v5.9_Optimal
E3	41	388057	v5.9_Optimal
E3	42	389497	v5.9_Optimal
E3	43	390355	v5.9_Optimal
E3	44	391069	v5.9_Optimal
E3	45	390954	v5.9_Optimal
E3	46	390295	v5.9_Optimal
E3	47	389770	v5.9_Optimal
E3	48	389913	v5.9_Optimal
E3	49	392196	v5.9_Optimal
E3	50	391763	v5.9_Optimal
E3	51	392058	v5.9_Optimal
E3	52	391864	v5.9_Optimal
E3	53	393818	v5.9_Optimal
E3	54	392948	v5.9_Optimal
E3	55	392973	v5.9_Optimal
E3	56	392743	v5.9_Optimal
E3	57	392707	v5.9_Optimal
E3	58	391776	v5.9_Optimal
E3	59	391763	v5.9_Optimal
E3	60	391955	v5.9_Optimal
E4	1	133676	v5.9_Optimal
E4	2	137180	v5.9_Optimal
E4	3	140549	v5.9_Optimal
E4	4	142957	v5.9_Optimal
E4	5	145784	v5.9_Optimal
E4	6	148642	v5.9_Optimal
E4	7	149448	v5.9_Optimal
E4	8	150652	v5.9_Optimal
E4	9	151918	v5.9_Optimal
E4	10	153812	v5.9_Optimal
E4	11	154466	v5.9_Optimal
E4	12	155441	v5.9_Optimal
E4	13	156676	v5.9_Optimal
E4	14	157956	v5.9_Optimal
E4	15	159628	v5.9_Optimal
E4	16	160762	v5.9_Optimal
E4	17	161523	v5.9_Optimal
E4	18	162366	v5.9_Optimal
E4	19	163833	v5.9_Optimal
E4	20	166474	v5.9_Optimal
E4	21	170457	v5.9_Optimal
E4	22	179487	v5.9_Optimal
E4	23	196611	v5.9_Optimal
E4	24	232903	v5.9_Optimal
E4	25	289055	v5.9_Optimal
E4	26	335091	v5.9_Optimal
E4	27	358178	v5.9_Optimal
E4	28	364377	v5.9_Optimal
E4	29	367316	v5.9_Optimal
E4	30	370533	v5.9_Optimal
E4	31	369814	v5.9_Optimal
E4	32	371057	v5.9_Optimal
E4	33	372123	v5.9_Optimal
E4	34	372918	v5.9_Optimal
E4	35	373559	v5.9_Optimal
E4	36	371865	v5.9_Optimal
E4	37	373811	v5.9_Optimal
E4	38	371893	v5.9_Optimal
E4	39	376068	v5.9_Optimal
E4	40	375443	v5.9_Optimal
E4	41	376413	v5.9_Optimal
E4	42	378628	v5.9_Optimal
E4	43	379727	v5.9_Optimal
E4	44	378804	v5.9_Optimal
E4	45	379164	v5.9_Optimal
E4	46	380033	v5.9_Optimal
E4	47	381370	v5.9_Optimal
E4	48	380391	v5.9_Optimal
E4	49	380884	v5.9_Optimal
E4	50	381323	v5.9_Optimal
E4	51	379813	v5.9_Optimal
E4	52	381261	v5.9_Optimal
E4	53	382617	v5.9_Optimal
E4	54	381433	v5.9_Optimal
E4	55	381484	v5.9_Optimal
E4	56	382389	v5.9_Optimal
E4	57	382924	v5.9_Optimal
E4	58	382380	v5.9_Optimal
E4	59	382496	v5.9_Optimal
E4	60	382720	v5.9_Optimal
F3	1	129724	v5.9_Optimal
F3	2	134989	v5.9_Optimal
F3	3	138347	v5.9_Optimal
F3	4	141277	v5.9_Optimal
F3	5	144214	v5.9_Optimal
F3	6	146519	v5.9_Optimal
F3	7	148807	v5.9_Optimal
F3	8	150643	v5.9_Optimal
F3	9	152629	v5.9_Optimal
F3	10	154342	v5.9_Optimal
F3	11	155428	v5.9_Optimal
F3	12	156619	v5.9_Optimal
F3	13	157558	v5.9_Optimal
F3	14	158873	v5.9_Optimal
F3	15	160536	v5.9_Optimal
F3	16	161541	v5.9_Optimal
F3	17	162515	v5.9_Optimal
F3	18	163386	v5.9_Optimal
F3	19	164344	v5.9_Optimal
F3	20	164932	v5.9_Optimal
F3	21	166321	v5.9_Optimal
F3	22	167032	v5.9_Optimal
F3	23	167881	v5.9_Optimal
F3	24	169019	v5.9_Optimal
F3	25	170373	v5.9_Optimal
F3	26	173028	v5.9_Optimal
F3	27	177909	v5.9_Optimal
F3	28	187554	v5.9_Optimal
F3	29	205013	v5.9_Optimal
F3	30	230144	v5.9_Optimal
F3	31	259915	v5.9_Optimal
F3	32	291880	v5.9_Optimal
F3	33	325094	v5.9_Optimal
F3	34	353550	v5.9_Optimal
F3	35	372775	v5.9_Optimal
F3	36	379124	v5.9_Optimal
F3	37	382334	v5.9_Optimal
F3	38	383162	v5.9_Optimal
F3	39	383772	v5.9_Optimal
F3	40	384748	v5.9_Optimal
F3	41	384726	v5.9_Optimal
F3	42	384954	v5.9_Optimal
F3	43	384895	v5.9_Optimal
F3	44	384643	v5.9_Optimal
F3	45	384714	v5.9_Optimal
F3	46	384470	v5.9_Optimal
F3	47	384646	v5.9_Optimal
F3	48	387211	v5.9_Optimal
F3	49	388090	v5.9_Optimal
F3	50	389726	v5.9_Optimal
F3	51	388647	v5.9_Optimal
F3	52	389190	v5.9_Optimal
F3	53	389234	v5.9_Optimal
F3	54	389552	v5.9_Optimal
F3	55	389370	v5.9_Optimal
F3	56	389261	v5.9_Optimal
F3	57	389908	v5.9_Optimal
F3	58	388642	v5.9_Optimal
F3	59	389358	v5.9_Optimal
F3	60	388494	v5.9_Optimal
F4	1	128796	v5.9_Optimal
F4	2	133210	v5.9_Optimal
F4	3	137042	v5.9_Optimal
F4	4	139795	v5.9_Optimal
F4	5	142877	v5.9_Optimal
F4	6	146124	v5.9_Optimal
F4	7	147902	v5.9_Optimal
F4	8	150003	v5.9_Optimal
F4	9	151637	v5.9_Optimal
F4	10	153338	v5.9_Optimal
F4	11	154770	v5.9_Optimal
F4	12	156097	v5.9_Optimal
F4	13	157092	v5.9_Optimal
F4	14	158328	v5.9_Optimal
F4	15	159928	v5.9_Optimal
F4	16	161131	v5.9_Optimal
F4	17	161925	v5.9_Optimal
F4	18	163112	v5.9_Optimal
F4	19	164089	v5.9_Optimal
F4	20	165174	v5.9_Optimal
F4	21	165988	v5.9_Optimal
F4	22	166514	v5.9_Optimal
F4	23	167131	v5.9_Optimal
F4	24	167239	v5.9_Optimal
F4	25	169141	v5.9_Optimal
F4	26	169086	v5.9_Optimal
F4	27	170799	v5.9_Optimal
F4	28	170922	v5.9_Optimal
F4	29	171304	v5.9_Optimal
F4	30	172363	v5.9_Optimal
F4	31	172815	v5.9_Optimal
F4	32	176031	v5.9_Optimal
F4	33	178414	v5.9_Optimal
F4	34	185330	v5.9_Optimal
F4	35	199083	v5.9_Optimal
F4	36	223621	v5.9_Optimal
F4	37	263461	v5.9_Optimal
F4	38	307714	v5.9_Optimal
F4	39	343376	v5.9_Optimal
F4	40	361311	v5.9_Optimal
F4	41	370794	v5.9_Optimal
F4	42	374855	v5.9_Optimal
F4	43	377196	v5.9_Optimal
F4	44	377910	v5.9_Optimal
F4	45	379840	v5.9_Optimal
F4	46	378291	v5.9_Optimal
F4	47	379101	v5.9_Optimal
F4	48	379085	v5.9_Optimal
F4	49	378692	v5.9_Optimal
F4	50	378867	v5.9_Optimal
F4	51	378390	v5.9_Optimal
F4	52	379342	v5.9_Optimal
F4	53	379993	v5.9_Optimal
F4	54	380188	v5.9_Optimal
F4	55	381936	v5.9_Optimal
F4	56	382966	v5.9_Optimal
F4	57	383021	v5.9_Optimal
F4	58	382298	v5.9_Optimal
F4	59	383194	v5.9_Optimal
F4	60	383136	v5.9_Optimal
H3	1	138073	v5.9_Optimal
H3	2	143636	v5.9_Optimal
H3	3	147341	v5.9_Optimal
H3	4	150447	v5.9_Optimal
H3	5	152925	v5.9_Optimal
H3	6	155143	v5.9_Optimal
H3	7	157268	v5.9_Optimal
H3	8	159113	v5.9_Optimal
H3	9	160622	v5.9_Optimal
H3	10	162393	v5.9_Optimal
H3	11	164017	v5.9_Optimal
H3	12	165333	v5.9_Optimal
H3	13	166265	v5.9_Optimal
H3	14	167498	v5.9_Optimal
H3	15	169162	v5.9_Optimal
H3	16	170309	v5.9_Optimal
H3	17	171288	v5.9_Optimal
H3	18	172359	v5.9_Optimal
H3	19	173324	v5.9_Optimal
H3	20	174293	v5.9_Optimal
H3	21	175400	v5.9_Optimal
H3	22	176081	v5.9_Optimal
H3	23	176767	v5.9_Optimal
H3	24	177762	v5.9_Optimal
H3	25	178294	v5.9_Optimal
H3	26	178962	v5.9_Optimal
H3	27	179686	v5.9_Optimal
H3	28	180621	v5.9_Optimal
H3	29	181244	v5.9_Optimal
H3	30	181845	v5.9_Optimal
H3	31	182524	v5.9_Optimal
H3	32	183172	v5.9_Optimal
H3	33	183517	v5.9_Optimal
H3	34	184372	v5.9_Optimal
H3	35	185083	v5.9_Optimal
H3	36	185661	v5.9_Optimal
H3	37	186240	v5.9_Optimal
H3	38	186850	v5.9_Optimal
H3	39	187405	v5.9_Optimal
H3	40	188051	v5.9_Optimal
H3	41	188481	v5.9_Optimal
H3	42	189061	v5.9_Optimal
H3	43	189710	v5.9_Optimal
H3	44	190155	v5.9_Optimal
H3	45	190781	v5.9_Optimal
H3	46	191296	v5.9_Optimal
H3	47	191845	v5.9_Optimal
H3	48	192353	v5.9_Optimal
H3	49	192827	v5.9_Optimal
H3	50	193493	v5.9_Optimal
H3	51	194064	v5.9_Optimal
H3	52	194485	v5.9_Optimal
H3	53	195100	v5.9_Optimal
H3	54	195821	v5.9_Optimal
H3	55	196494	v5.9_Optimal
H3	56	197473	v5.9_Optimal
H3	57	198414	v5.9_Optimal
H3	58	199936	v5.9_Optimal
H3	59	202094	v5.9_Optimal
H3	60	204487	v5.9_Optimal
H4	1	138721	v5.9_Optimal
H4	2	143763	v5.9_Optimal
H4	3	146563	v5.9_Optimal
H4	4	148639	v5.9_Optimal
H4	5	150635	v5.9_Optimal
H4	6	152306	v5.9_Optimal
H4	7	153694	v5.9_Optimal
H4	8	155102	v5.9_Optimal
H4	9	156234	v5.9_Optimal
H4	10	157450	v5.9_Optimal
H4	11	158648	v5.9_Optimal
H4	12	159778	v5.9_Optimal
H4	13	160681	v5.9_Optimal
H4	14	161611	v5.9_Optimal
H4	15	162792	v5.9_Optimal
H4	16	163585	v5.9_Optimal
H4	17	164526	v5.9_Optimal
H4	18	165399	v5.9_Optimal
H4	19	166350	v5.9_Optimal
H4	20	167113	v5.9_Optimal
H4	21	167918	v5.9_Optimal
H4	22	168586	v5.9_Optimal
H4	23	169367	v5.9_Optimal
H4	24	170182	v5.9_Optimal
H4	25	171017	v5.9_Optimal
H4	26	171677	v5.9_Optimal
H4	27	172520	v5.9_Optimal
H4	28	173252	v5.9_Optimal
H4	29	174017	v5.9_Optimal
H4	30	174637	v5.9_Optimal
H4	31	175414	v5.9_Optimal
H4	32	176147	v5.9_Optimal
H4	33	176818	v5.9_Optimal
H4	34	177487	v5.9_Optimal
H4	35	178149	v5.9_Optimal
H4	36	178995	v5.9_Optimal
H4	37	179556	v5.9_Optimal
H4	38	180363	v5.9_Optimal
H4	39	181091	v5.9_Optimal
H4	40	181635	v5.9_Optimal
H4	41	182334	v5.9_Optimal
H4	42	182966	v5.9_Optimal
H4	43	183648	v5.9_Optimal
H4	44	184209	v5.9_Optimal
H4	45	184759	v5.9_Optimal
H4	46	185119	v5.9_Optimal
H4	47	185853	v5.9_Optimal
H4	48	186459	v5.9_Optimal
H4	49	187125	v5.9_Optimal
H4	50	187784	v5.9_Optimal
H4	51	188378	v5.9_Optimal
H4	52	189066	v5.9_Optimal
H4	53	189605	v5.9_Optimal
H4	54	190491	v5.9_Optimal
H4	55	191489	v5.9_Optimal
H4	56	192818	v5.9_Optimal
H4	57	194312	v5.9_Optimal
H4	58	196971	v5.9_Optimal
H4	59	200512	v5.9_Optimal
H4	60	205849	v5.9_Optimal

## Sheet: v716optimal_RawData_Fig1D
Well	Cycle	Rn	sample
C7	1	89825.5	v7.16_Optimal
C7	2	92763.3	v7.16_Optimal
C7	3	94261.2	v7.16_Optimal
C7	4	95965.9	v7.16_Optimal
C7	5	96986.4	v7.16_Optimal
C7	6	98130.9	v7.16_Optimal
C7	7	99366.4	v7.16_Optimal
C7	8	100118	v7.16_Optimal
C7	9	100805	v7.16_Optimal
C7	10	102440	v7.16_Optimal
C7	11	106347	v7.16_Optimal
C7	12	124521	v7.16_Optimal
C7	13	189506	v7.16_Optimal
C7	14	319589	v7.16_Optimal
C7	15	434559	v7.16_Optimal
C7	16	482099	v7.16_Optimal
C7	17	499745	v7.16_Optimal
C7	18	509870	v7.16_Optimal
C7	19	513306	v7.16_Optimal
C7	20	518151	v7.16_Optimal
C7	21	521298	v7.16_Optimal
C7	22	525748	v7.16_Optimal
C7	23	528924	v7.16_Optimal
C7	24	531798	v7.16_Optimal
C7	25	534893	v7.16_Optimal
C7	26	535315	v7.16_Optimal
C7	27	536085	v7.16_Optimal
C7	28	537185	v7.16_Optimal
C7	29	537479	v7.16_Optimal
C7	30	538950	v7.16_Optimal
C7	31	539145	v7.16_Optimal
C7	32	540096	v7.16_Optimal
C7	33	540916	v7.16_Optimal
C7	34	540237	v7.16_Optimal
C7	35	540410	v7.16_Optimal
C7	36	540495	v7.16_Optimal
C7	37	541759	v7.16_Optimal
C7	38	541731	v7.16_Optimal
C7	39	541582	v7.16_Optimal
C7	40	542329	v7.16_Optimal
C7	41	542175	v7.16_Optimal
C7	42	541816	v7.16_Optimal
C7	43	540934	v7.16_Optimal
C7	44	540872	v7.16_Optimal
C7	45	541041	v7.16_Optimal
C7	46	541194	v7.16_Optimal
C7	47	541299	v7.16_Optimal
C7	48	542019	v7.16_Optimal
C7	49	541954	v7.16_Optimal
C7	50	540557	v7.16_Optimal
C7	51	541791	v7.16_Optimal
C7	52	541059	v7.16_Optimal
C7	53	540632	v7.16_Optimal
C7	54	541034	v7.16_Optimal
C7	55	541017	v7.16_Optimal
C7	56	541693	v7.16_Optimal
C7	57	540014	v7.16_Optimal
C7	58	541102	v7.16_Optimal
C7	59	540730	v7.16_Optimal
C7	60	541566	v7.16_Optimal
C8	1	84573.8	v7.16_Optimal
C8	2	87442.8	v7.16_Optimal
C8	3	89478.2	v7.16_Optimal
C8	4	90884.7	v7.16_Optimal
C8	5	92249.9	v7.16_Optimal
C8	6	92914.3	v7.16_Optimal
C8	7	93733.1	v7.16_Optimal
C8	8	94689.2	v7.16_Optimal
C8	9	94924.1	v7.16_Optimal
C8	10	95682	v7.16_Optimal
C8	11	96049.4	v7.16_Optimal
C8	12	96566.5	v7.16_Optimal
C8	13	97398.3	v7.16_Optimal
C8	14	99090.7	v7.16_Optimal
C8	15	107402	v7.16_Optimal
C8	16	136324	v7.16_Optimal
C8	17	201964	v7.16_Optimal
C8	18	303277	v7.16_Optimal
C8	19	392829	v7.16_Optimal
C8	20	445843	v7.16_Optimal
C8	21	474458	v7.16_Optimal
C8	22	486625	v7.16_Optimal
C8	23	492555	v7.16_Optimal
C8	24	499622	v7.16_Optimal
C8	25	502445	v7.16_Optimal
C8	26	505350	v7.16_Optimal
C8	27	508343	v7.16_Optimal
C8	28	509348	v7.16_Optimal
C8	29	513963	v7.16_Optimal
C8	30	515766	v7.16_Optimal
C8	31	517409	v7.16_Optimal
C8	32	518291	v7.16_Optimal
C8	33	519066	v7.16_Optimal
C8	34	518521	v7.16_Optimal
C8	35	518383	v7.16_Optimal
C8	36	518618	v7.16_Optimal
C8	37	519737	v7.16_Optimal
C8	38	520189	v7.16_Optimal
C8	39	522157	v7.16_Optimal
C8	40	521914	v7.16_Optimal
C8	41	522762	v7.16_Optimal
C8	42	522788	v7.16_Optimal
C8	43	521160	v7.16_Optimal
C8	44	522287	v7.16_Optimal
C8	45	523590	v7.16_Optimal
C8	46	521254	v7.16_Optimal
C8	47	523748	v7.16_Optimal
C8	48	524773	v7.16_Optimal
C8	49	524817	v7.16_Optimal
C8	50	521988	v7.16_Optimal
C8	51	524798	v7.16_Optimal
C8	52	523115	v7.16_Optimal
C8	53	524979	v7.16_Optimal
C8	54	523628	v7.16_Optimal
C8	55	522414	v7.16_Optimal
C8	56	525344	v7.16_Optimal
C8	57	522688	v7.16_Optimal
C8	58	523067	v7.16_Optimal
C8	59	524796	v7.16_Optimal
C8	60	525047	v7.16_Optimal
C9	1	81826.1	v7.16_Optimal
C9	2	84186	v7.16_Optimal
C9	3	86156.2	v7.16_Optimal
C9	4	87432.4	v7.16_Optimal
C9	5	89128.9	v7.16_Optimal
C9	6	90154.1	v7.16_Optimal
C9	7	91338.4	v7.16_Optimal
C9	8	92415.4	v7.16_Optimal
C9	9	93562.6	v7.16_Optimal
C9	10	93701.3	v7.16_Optimal
C9	11	94554	v7.16_Optimal
C9	12	95339.2	v7.16_Optimal
C9	13	95550	v7.16_Optimal
C9	14	96269.2	v7.16_Optimal
C9	15	96614.1	v7.16_Optimal
C9	16	96968.3	v7.16_Optimal
C9	17	97387.2	v7.16_Optimal
C9	18	97640.5	v7.16_Optimal
C9	19	97996.9	v7.16_Optimal
C9	20	98159.7	v7.16_Optimal
C9	21	98526.4	v7.16_Optimal
C9	22	98858.4	v7.16_Optimal
C9	23	99213.8	v7.16_Optimal
C9	24	99586.9	v7.16_Optimal
C9	25	99598.7	v7.16_Optimal
C9	26	99879.3	v7.16_Optimal
C9	27	100138	v7.16_Optimal
C9	28	100402	v7.16_Optimal
C9	29	100264	v7.16_Optimal
C9	30	100512	v7.16_Optimal
C9	31	100595	v7.16_Optimal
C9	32	100876	v7.16_Optimal
C9	33	100713	v7.16_Optimal
C9	34	101120	v7.16_Optimal
C9	35	101183	v7.16_Optimal
C9	36	101331	v7.16_Optimal
C9	37	101188	v7.16_Optimal
C9	38	101560	v7.16_Optimal
C9	39	101923	v7.16_Optimal
C9	40	101810	v7.16_Optimal
C9	41	102557	v7.16_Optimal
C9	42	102659	v7.16_Optimal
C9	43	102702	v7.16_Optimal
C9	44	102967	v7.16_Optimal
C9	45	102889	v7.16_Optimal
C9	46	103134	v7.16_Optimal
C9	47	103194	v7.16_Optimal
C9	48	103073	v7.16_Optimal
C9	49	103294	v7.16_Optimal
C9	50	103080	v7.16_Optimal
C9	51	103413	v7.16_Optimal
C9	52	103276	v7.16_Optimal
C9	53	104107	v7.16_Optimal
C9	54	103985	v7.16_Optimal
C9	55	103993	v7.16_Optimal
C9	56	104004	v7.16_Optimal
C9	57	104185	v7.16_Optimal
C9	58	104911	v7.16_Optimal
C9	59	105103	v7.16_Optimal
C9	60	105215	v7.16_Optimal
D7	1	88175.2	v7.16_Optimal
D7	2	91864.8	v7.16_Optimal
D7	3	93853.5	v7.16_Optimal
D7	4	95758.9	v7.16_Optimal
D7	5	96955.4	v7.16_Optimal
D7	6	98161.9	v7.16_Optimal
D7	7	99318.7	v7.16_Optimal
D7	8	99765	v7.16_Optimal
D7	9	100852	v7.16_Optimal
D7	10	101501	v7.16_Optimal
D7	11	103202	v7.16_Optimal
D7	12	109284	v7.16_Optimal
D7	13	139163	v7.16_Optimal
D7	14	230841	v7.16_Optimal
D7	15	368624	v7.16_Optimal
D7	16	453298	v7.16_Optimal
D7	17	485174	v7.16_Optimal
D7	18	497442	v7.16_Optimal
D7	19	504198	v7.16_Optimal
D7	20	508661	v7.16_Optimal
D7	21	512653	v7.16_Optimal
D7	22	515074	v7.16_Optimal
D7	23	518106	v7.16_Optimal
D7	24	522153	v7.16_Optimal
D7	25	523693	v7.16_Optimal
D7	26	525157	v7.16_Optimal
D7	27	524795	v7.16_Optimal
D7	28	525902	v7.16_Optimal
D7	29	525762	v7.16_Optimal
D7	30	528889	v7.16_Optimal
D7	31	528432	v7.16_Optimal
D7	32	528912	v7.16_Optimal
D7	33	528536	v7.16_Optimal
D7	34	529732	v7.16_Optimal
D7	35	529449	v7.16_Optimal
D7	36	529207	v7.16_Optimal
D7	37	530083	v7.16_Optimal
D7	38	528168	v7.16_Optimal
D7	39	529401	v7.16_Optimal
D7	40	530281	v7.16_Optimal
D7	41	530061	v7.16_Optimal
D7	42	529941	v7.16_Optimal
D7	43	529824	v7.16_Optimal
D7	44	529445	v7.16_Optimal
D7	45	530310	v7.16_Optimal
D7	46	529685	v7.16_Optimal
D7	47	529877	v7.16_Optimal
D7	48	530042	v7.16_Optimal
D7	49	530297	v7.16_Optimal
D7	50	529593	v7.16_Optimal
D7	51	529583	v7.16_Optimal
D7	52	529534	v7.16_Optimal
D7	53	529945	v7.16_Optimal
D7	54	529589	v7.16_Optimal
D7	55	530741	v7.16_Optimal
D7	56	529816	v7.16_Optimal
D7	57	529576	v7.16_Optimal
D7	58	528631	v7.16_Optimal
D7	59	528795	v7.16_Optimal
D7	60	528135	v7.16_Optimal
D8	1	83775.3	v7.16_Optimal
D8	2	86359	v7.16_Optimal
D8	3	88201.6	v7.16_Optimal
D8	4	89485	v7.16_Optimal
D8	5	90918.5	v7.16_Optimal
D8	6	91553.7	v7.16_Optimal
D8	7	92479.5	v7.16_Optimal
D8	8	93313.9	v7.16_Optimal
D8	9	93612	v7.16_Optimal
D8	10	94235.9	v7.16_Optimal
D8	11	94938.6	v7.16_Optimal
D8	12	95365.4	v7.16_Optimal
D8	13	96389.2	v7.16_Optimal
D8	14	99881.6	v7.16_Optimal
D8	15	115037	v7.16_Optimal
D8	16	156891	v7.16_Optimal
D8	17	227806	v7.16_Optimal
D8	18	311540	v7.16_Optimal
D8	19	379065	v7.16_Optimal
D8	20	426545	v7.16_Optimal
D8	21	456435	v7.16_Optimal
D8	22	469851	v7.16_Optimal
D8	23	476762	v7.16_Optimal
D8	24	481712	v7.16_Optimal
D8	25	485298	v7.16_Optimal
D8	26	488753	v7.16_Optimal
D8	27	492198	v7.16_Optimal
D8	28	493485	v7.16_Optimal
D8	29	496920	v7.16_Optimal
D8	30	497616	v7.16_Optimal
D8	31	498887	v7.16_Optimal
D8	32	500033	v7.16_Optimal
D8	33	501204	v7.16_Optimal
D8	34	500653	v7.16_Optimal
D8	35	500306	v7.16_Optimal
D8	36	501305	v7.16_Optimal
D8	37	502020	v7.16_Optimal
D8	38	502097	v7.16_Optimal
D8	39	502727	v7.16_Optimal
D8	40	502843	v7.16_Optimal
D8	41	503705	v7.16_Optimal
D8	42	503876	v7.16_Optimal
D8	43	503819	v7.16_Optimal
D8	44	504329	v7.16_Optimal
D8	45	505264	v7.16_Optimal
D8	46	503725	v7.16_Optimal
D8	47	505012	v7.16_Optimal
D8	48	505104	v7.16_Optimal
D8	49	505410	v7.16_Optimal
D8	50	504057	v7.16_Optimal
D8	51	505946	v7.16_Optimal
D8	52	504901	v7.16_Optimal
D8	53	505926	v7.16_Optimal
D8	54	505218	v7.16_Optimal
D8	55	504259	v7.16_Optimal
D8	56	506175	v7.16_Optimal
D8	57	504823	v7.16_Optimal
D8	58	505253	v7.16_Optimal
D8	59	505953	v7.16_Optimal
D8	60	505593	v7.16_Optimal
D9	1	83129.7	v7.16_Optimal
D9	2	85969.8	v7.16_Optimal
D9	3	88174.6	v7.16_Optimal
D9	4	89729.6	v7.16_Optimal
D9	5	91328.9	v7.16_Optimal
D9	6	92343.5	v7.16_Optimal
D9	7	93424.1	v7.16_Optimal
D9	8	94536.3	v7.16_Optimal
D9	9	95676	v7.16_Optimal
D9	10	95749.7	v7.16_Optimal
D9	11	96789.9	v7.16_Optimal
D9	12	96996.1	v7.16_Optimal
D9	13	97612.6	v7.16_Optimal
D9	14	98262.8	v7.16_Optimal
D9	15	98614.7	v7.16_Optimal
D9	16	98857.9	v7.16_Optimal
D9	17	99296.8	v7.16_Optimal
D9	18	99765	v7.16_Optimal
D9	19	99941.3	v7.16_Optimal
D9	20	100207	v7.16_Optimal
D9	21	100504	v7.16_Optimal
D9	22	100681	v7.16_Optimal
D9	23	101106	v7.16_Optimal
D9	24	101459	v7.16_Optimal
D9	25	101402	v7.16_Optimal
D9	26	101583	v7.16_Optimal
D9	27	101635	v7.16_Optimal
D9	28	101955	v7.16_Optimal
D9	29	102190	v7.16_Optimal
D9	30	102047	v7.16_Optimal
D9	31	102405	v7.16_Optimal
D9	32	102538	v7.16_Optimal
D9	33	102511	v7.16_Optimal
D9	34	102978	v7.16_Optimal
D9	35	103062	v7.16_Optimal
D9	36	103502	v7.16_Optimal
D9	37	103288	v7.16_Optimal
D9	38	103924	v7.16_Optimal
D9	39	103863	v7.16_Optimal
D9	40	103924	v7.16_Optimal
D9	41	104445	v7.16_Optimal
D9	42	104440	v7.16_Optimal
D9	43	104533	v7.16_Optimal
D9	44	104654	v7.16_Optimal
D9	45	104636	v7.16_Optimal
D9	46	104921	v7.16_Optimal
D9	47	104962	v7.16_Optimal
D9	48	105076	v7.16_Optimal
D9	49	105107	v7.16_Optimal
D9	50	104991	v7.16_Optimal
D9	51	105358	v7.16_Optimal
D9	52	105656	v7.16_Optimal
D9	53	105929	v7.16_Optimal
D9	54	106501	v7.16_Optimal
D9	55	106915	v7.16_Optimal
D9	56	107261	v7.16_Optimal
D9	57	107745	v7.16_Optimal
D9	58	108355	v7.16_Optimal
D9	59	109217	v7.16_Optimal
D9	60	110178	v7.16_Optimal

## Sheet: RTX_RawData_Fig2A
Well	Cycle	Rn	sample
A3	1	107107	0.025ugRTX_v5.9
A3	2	108486	0.025ugRTX_v5.9
A3	3	108897	0.025ugRTX_v5.9
A3	4	109344	0.025ugRTX_v5.9
A3	5	109637	0.025ugRTX_v5.9
A3	6	109688	0.025ugRTX_v5.9
A3	7	110254	0.025ugRTX_v5.9
A3	8	110616	0.025ugRTX_v5.9
A3	9	111281	0.025ugRTX_v5.9
A3	10	111479	0.025ugRTX_v5.9
A3	11	111853	0.025ugRTX_v5.9
A3	12	112506	0.025ugRTX_v5.9
A3	13	112651	0.025ugRTX_v5.9
A3	14	113086	0.025ugRTX_v5.9
A3	15	113826	0.025ugRTX_v5.9
A3	16	114019	0.025ugRTX_v5.9
A3	17	114534	0.025ugRTX_v5.9
A3	18	114839	0.025ugRTX_v5.9
A3	19	115605	0.025ugRTX_v5.9
A3	20	116236	0.025ugRTX_v5.9
A3	21	116663	0.025ugRTX_v5.9
A3	22	117366	0.025ugRTX_v5.9
A3	23	117644	0.025ugRTX_v5.9
A3	24	118070	0.025ugRTX_v5.9
A3	25	118341	0.025ugRTX_v5.9
A3	26	119028	0.025ugRTX_v5.9
A3	27	119485	0.025ugRTX_v5.9
A3	28	119836	0.025ugRTX_v5.9
A3	29	120301	0.025ugRTX_v5.9
A3	30	120872	0.025ugRTX_v5.9
A3	31	121234	0.025ugRTX_v5.9
A3	32	121785	0.025ugRTX_v5.9
A3	33	122539	0.025ugRTX_v5.9
A3	34	123310	0.025ugRTX_v5.9
A3	35	124024	0.025ugRTX_v5.9
A3	36	125525	0.025ugRTX_v5.9
A3	37	127576	0.025ugRTX_v5.9
A3	38	131201	0.025ugRTX_v5.9
A3	39	137665	0.025ugRTX_v5.9
A3	40	149417	0.025ugRTX_v5.9
A3	41	167775	0.025ugRTX_v5.9
A3	42	192111	0.025ugRTX_v5.9
A3	43	218917	0.025ugRTX_v5.9
A3	44	249291	0.025ugRTX_v5.9
A3	45	279852	0.025ugRTX_v5.9
A3	46	307288	0.025ugRTX_v5.9
A3	47	331065	0.025ugRTX_v5.9
A3	48	353056	0.025ugRTX_v5.9
A3	49	371887	0.025ugRTX_v5.9
A3	50	385776	0.025ugRTX_v5.9
A3	51	392513	0.025ugRTX_v5.9
A3	52	396002	0.025ugRTX_v5.9
A3	53	397780	0.025ugRTX_v5.9
A3	54	398691	0.025ugRTX_v5.9
A3	55	399582	0.025ugRTX_v5.9
A3	56	400054	0.025ugRTX_v5.9
A3	57	400576	0.025ugRTX_v5.9
A3	58	400109	0.025ugRTX_v5.9
A3	59	400073	0.025ugRTX_v5.9
A3	60	400118	0.025ugRTX_v5.9
A6	1	151197	2ugRTX_v5.9
A6	2	156903	2ugRTX_v5.9
A6	3	161194	2ugRTX_v5.9
A6	4	165559	2ugRTX_v5.9
A6	5	169896	2ugRTX_v5.9
A6	6	174106	2ugRTX_v5.9
A6	7	178370	2ugRTX_v5.9
A6	8	182306	2ugRTX_v5.9
A6	9	186266	2ugRTX_v5.9
A6	10	190078	2ugRTX_v5.9
A6	11	193715	2ugRTX_v5.9
A6	12	197262	2ugRTX_v5.9
A6	13	200650	2ugRTX_v5.9
A6	14	203850	2ugRTX_v5.9
A6	15	207055	2ugRTX_v5.9
A6	16	210046	2ugRTX_v5.9
A6	17	212815	2ugRTX_v5.9
A6	18	215485	2ugRTX_v5.9
A6	19	218243	2ugRTX_v5.9
A6	20	220732	2ugRTX_v5.9
A6	21	223099	2ugRTX_v5.9
A6	22	225319	2ugRTX_v5.9
A6	23	227674	2ugRTX_v5.9
A6	24	229842	2ugRTX_v5.9
A6	25	231840	2ugRTX_v5.9
A6	26	233629	2ugRTX_v5.9
A6	27	235502	2ugRTX_v5.9
A6	28	237627	2ugRTX_v5.9
A6	29	239374	2ugRTX_v5.9
A6	30	241306	2ugRTX_v5.9
A6	31	243375	2ugRTX_v5.9
A6	32	245757	2ugRTX_v5.9
A6	33	248656	2ugRTX_v5.9
A6	34	253002	2ugRTX_v5.9
A6	35	259227	2ugRTX_v5.9
A6	36	268989	2ugRTX_v5.9
A6	37	283530	2ugRTX_v5.9
A6	38	303984	2ugRTX_v5.9
A6	39	327477	2ugRTX_v5.9
A6	40	349798	2ugRTX_v5.9
A6	41	367175	2ugRTX_v5.9
A6	42	378836	2ugRTX_v5.9
A6	43	385575	2ugRTX_v5.9
A6	44	389595	2ugRTX_v5.9
A6	45	391915	2ugRTX_v5.9
A6	46	393156	2ugRTX_v5.9
A6	47	393871	2ugRTX_v5.9
A6	48	394483	2ugRTX_v5.9
A6	49	394582	2ugRTX_v5.9
A6	50	394742	2ugRTX_v5.9
A6	51	394666	2ugRTX_v5.9
A6	52	394889	2ugRTX_v5.9
A6	53	394908	2ugRTX_v5.9
A6	54	394860	2ugRTX_v5.9
A6	55	394591	2ugRTX_v5.9
A6	56	394742	2ugRTX_v5.9
A6	57	394904	2ugRTX_v5.9
A6	58	395909	2ugRTX_v5.9
A6	59	397336	2ugRTX_v5.9
A6	60	398409	2ugRTX_v5.9
B3	1	105838	0.025ugRTX_v5.9
B3	2	106388	0.025ugRTX_v5.9
B3	3	106990	0.025ugRTX_v5.9
B3	4	107639	0.025ugRTX_v5.9
B3	5	108047	0.025ugRTX_v5.9
B3	6	108779	0.025ugRTX_v5.9
B3	7	109328	0.025ugRTX_v5.9
B3	8	109686	0.025ugRTX_v5.9
B3	9	110534	0.025ugRTX_v5.9
B3	10	110761	0.025ugRTX_v5.9
B3	11	110921	0.025ugRTX_v5.9
B3	12	111624	0.025ugRTX_v5.9
B3	13	111979	0.025ugRTX_v5.9
B3	14	112460	0.025ugRTX_v5.9
B3	15	113330	0.025ugRTX_v5.9
B3	16	113874	0.025ugRTX_v5.9
B3	17	113597	0.025ugRTX_v5.9
B3	18	114224	0.025ugRTX_v5.9
B3	19	115347	0.025ugRTX_v5.9
B3	20	116044	0.025ugRTX_v5.9
B3	21	116534	0.025ugRTX_v5.9
B3	22	116855	0.025ugRTX_v5.9
B3	23	117348	0.025ugRTX_v5.9
B3	24	117689	0.025ugRTX_v5.9
B3	25	118590	0.025ugRTX_v5.9
B3	26	119110	0.025ugRTX_v5.9
B3	27	119589	0.025ugRTX_v5.9
B3	28	120010	0.025ugRTX_v5.9
B3	29	120422	0.025ugRTX_v5.9
B3	30	120484	0.025ugRTX_v5.9
B3	31	120858	0.025ugRTX_v5.9
B3	32	121711	0.025ugRTX_v5.9
B3	33	122780	0.025ugRTX_v5.9
B3	34	122972	0.025ugRTX_v5.9
B3	35	123497	0.025ugRTX_v5.9
B3	36	124031	0.025ugRTX_v5.9
B3	37	124480	0.025ugRTX_v5.9
B3	38	125322	0.025ugRTX_v5.9
B3	39	125680	0.025ugRTX_v5.9
B3	40	126384	0.025ugRTX_v5.9
B3	41	127102	0.025ugRTX_v5.9
B3	42	127800	0.025ugRTX_v5.9
B3	43	129142	0.025ugRTX_v5.9
B3	44	132179	0.025ugRTX_v5.9
B3	45	135531	0.025ugRTX_v5.9
B3	46	142416	0.025ugRTX_v5.9
B3	47	154080	0.025ugRTX_v5.9
B3	48	175338	0.025ugRTX_v5.9
B3	49	206697	0.025ugRTX_v5.9
B3	50	248892	0.025ugRTX_v5.9
B3	51	297061	0.025ugRTX_v5.9
B3	52	340236	0.025ugRTX_v5.9
B3	53	368256	0.025ugRTX_v5.9
B3	54	383227	0.025ugRTX_v5.9
B3	55	391090	0.025ugRTX_v5.9
B3	56	392307	0.025ugRTX_v5.9
B3	57	395178	0.025ugRTX_v5.9
B3	58	394915	0.025ugRTX_v5.9
B3	59	395695	0.025ugRTX_v5.9
B3	60	395135	0.025ugRTX_v5.9
B6	1	156755	2ugRTX_v5.9
B6	2	161016	2ugRTX_v5.9
B6	3	165367	2ugRTX_v5.9
B6	4	169556	2ugRTX_v5.9
B6	5	173686	2ugRTX_v5.9
B6	6	177527	2ugRTX_v5.9
B6	7	181813	2ugRTX_v5.9
B6	8	185382	2ugRTX_v5.9
B6	9	188982	2ugRTX_v5.9
B6	10	192523	2ugRTX_v5.9
B6	11	195780	2ugRTX_v5.9
B6	12	199154	2ugRTX_v5.9
B6	13	202302	2ugRTX_v5.9
B6	14	205221	2ugRTX_v5.9
B6	15	208346	2ugRTX_v5.9
B6	16	210828	2ugRTX_v5.9
B6	17	213898	2ugRTX_v5.9
B6	18	216542	2ugRTX_v5.9
B6	19	218914	2ugRTX_v5.9
B6	20	221553	2ugRTX_v5.9
B6	21	223959	2ugRTX_v5.9
B6	22	226102	2ugRTX_v5.9
B6	23	228213	2ugRTX_v5.9
B6	24	229704	2ugRTX_v5.9
B6	25	232334	2ugRTX_v5.9
B6	26	234432	2ugRTX_v5.9
B6	27	236177	2ugRTX_v5.9
B6	28	237708	2ugRTX_v5.9
B6	29	239789	2ugRTX_v5.9
B6	30	241700	2ugRTX_v5.9
B6	31	243404	2ugRTX_v5.9
B6	32	245016	2ugRTX_v5.9
B6	33	247465	2ugRTX_v5.9
B6	34	249897	2ugRTX_v5.9
B6	35	253093	2ugRTX_v5.9
B6	36	257424	2ugRTX_v5.9
B6	37	263757	2ugRTX_v5.9
B6	38	273866	2ugRTX_v5.9
B6	39	288217	2ugRTX_v5.9
B6	40	307430	2ugRTX_v5.9
B6	41	328813	2ugRTX_v5.9
B6	42	350975	2ugRTX_v5.9
B6	43	368719	2ugRTX_v5.9
B6	44	381572	2ugRTX_v5.9
B6	45	389261	2ugRTX_v5.9
B6	46	394000	2ugRTX_v5.9
B6	47	397195	2ugRTX_v5.9
B6	48	398517	2ugRTX_v5.9
B6	49	399377	2ugRTX_v5.9
B6	50	399910	2ugRTX_v5.9
B6	51	400268	2ugRTX_v5.9
B6	52	400654	2ugRTX_v5.9
B6	53	400751	2ugRTX_v5.9
B6	54	400355	2ugRTX_v5.9
B6	55	400949	2ugRTX_v5.9
B6	56	401488	2ugRTX_v5.9
B6	57	401318	2ugRTX_v5.9
B6	58	401363	2ugRTX_v5.9
B6	59	401731	2ugRTX_v5.9
B6	60	402191	2ugRTX_v5.9
C3	1	95262.7	0.025ugRTX_v5.9
C3	2	96680.8	0.025ugRTX_v5.9
C3	3	97524.4	0.025ugRTX_v5.9
C3	4	98607.1	0.025ugRTX_v5.9
C3	5	99243.8	0.025ugRTX_v5.9
C3	6	99371.5	0.025ugRTX_v5.9
C3	7	100489	0.025ugRTX_v5.9
C3	8	100940	0.025ugRTX_v5.9
C3	9	101617	0.025ugRTX_v5.9
C3	10	102261	0.025ugRTX_v5.9
C3	11	102986	0.025ugRTX_v5.9
C3	12	104175	0.025ugRTX_v5.9
C3	13	104055	0.025ugRTX_v5.9
C3	14	104761	0.025ugRTX_v5.9
C3	15	105518	0.025ugRTX_v5.9
C3	16	105487	0.025ugRTX_v5.9
C3	17	107115	0.025ugRTX_v5.9
C3	18	107526	0.025ugRTX_v5.9
C3	19	107956	0.025ugRTX_v5.9
C3	20	108676	0.025ugRTX_v5.9
C3	21	109371	0.025ugRTX_v5.9
C3	22	110301	0.025ugRTX_v5.9
C3	23	110612	0.025ugRTX_v5.9
C3	24	111505	0.025ugRTX_v5.9
C3	25	110985	0.025ugRTX_v5.9
C3	26	111860	0.025ugRTX_v5.9
C3	27	112554	0.025ugRTX_v5.9
C3	28	112720	0.025ugRTX_v5.9
C3	29	113161	0.025ugRTX_v5.9
C3	30	114412	0.025ugRTX_v5.9
C3	31	114935	0.025ugRTX_v5.9
C3	32	114916	0.025ugRTX_v5.9
C3	33	114792	0.025ugRTX_v5.9
C3	34	115854	0.025ugRTX_v5.9
C3	35	116144	0.025ugRTX_v5.9
C3	36	116952	0.025ugRTX_v5.9
C3	37	117294	0.025ugRTX_v5.9
C3	38	117641	0.025ugRTX_v5.9
C3	39	118379	0.025ugRTX_v5.9
C3	40	118794	0.025ugRTX_v5.9
C3	41	119067	0.025ugRTX_v5.9
C3	42	120123	0.025ugRTX_v5.9
C3	43	120991	0.025ugRTX_v5.9
C3	44	121244	0.025ugRTX_v5.9
C3	45	123866	0.025ugRTX_v5.9
C3	46	125577	0.025ugRTX_v5.9
C3	47	128990	0.025ugRTX_v5.9
C3	48	134050	0.025ugRTX_v5.9
C3	49	144893	0.025ugRTX_v5.9
C3	50	162224	0.025ugRTX_v5.9
C3	51	187892	0.025ugRTX_v5.9
C3	52	224062	0.025ugRTX_v5.9
C3	53	265780	0.025ugRTX_v5.9
C3	54	309390	0.025ugRTX_v5.9
C3	55	340614	0.025ugRTX_v5.9
C3	56	361469	0.025ugRTX_v5.9
C3	57	367615	0.025ugRTX_v5.9
C3	58	372210	0.025ugRTX_v5.9
C3	59	374150	0.025ugRTX_v5.9
C3	60	375677	0.025ugRTX_v5.9
C6	1	142465	2ugRTX_v5.9
C6	2	146411	2ugRTX_v5.9
C6	3	150175	2ugRTX_v5.9
C6	4	154003	2ugRTX_v5.9
C6	5	157604	2ugRTX_v5.9
C6	6	161247	2ugRTX_v5.9
C6	7	164476	2ugRTX_v5.9
C6	8	167889	2ugRTX_v5.9
C6	9	170818	2ugRTX_v5.9
C6	10	174183	2ugRTX_v5.9
C6	11	177169	2ugRTX_v5.9
C6	12	179670	2ugRTX_v5.9
C6	13	182673	2ugRTX_v5.9
C6	14	185319	2ugRTX_v5.9
C6	15	187975	2ugRTX_v5.9
C6	16	190435	2ugRTX_v5.9
C6	17	192756	2ugRTX_v5.9
C6	18	195054	2ugRTX_v5.9
C6	19	197568	2ugRTX_v5.9
C6	20	199735	2ugRTX_v5.9
C6	21	201786	2ugRTX_v5.9
C6	22	203882	2ugRTX_v5.9
C6	23	206021	2ugRTX_v5.9
C6	24	208836	2ugRTX_v5.9
C6	25	210131	2ugRTX_v5.9
C6	26	211421	2ugRTX_v5.9
C6	27	213234	2ugRTX_v5.9
C6	28	215644	2ugRTX_v5.9
C6	29	216754	2ugRTX_v5.9
C6	30	218435	2ugRTX_v5.9
C6	31	220493	2ugRTX_v5.9
C6	32	222255	2ugRTX_v5.9
C6	33	223257	2ugRTX_v5.9
C6	34	225497	2ugRTX_v5.9
C6	35	227799	2ugRTX_v5.9
C6	36	230629	2ugRTX_v5.9
C6	37	234787	2ugRTX_v5.9
C6	38	241016	2ugRTX_v5.9
C6	39	249697	2ugRTX_v5.9
C6	40	261348	2ugRTX_v5.9
C6	41	276016	2ugRTX_v5.9
C6	42	290618	2ugRTX_v5.9
C6	43	305839	2ugRTX_v5.9
C6	44	321316	2ugRTX_v5.9
C6	45	334857	2ugRTX_v5.9
C6	46	345642	2ugRTX_v5.9
C6	47	353849	2ugRTX_v5.9
C6	48	359920	2ugRTX_v5.9
C6	49	362752	2ugRTX_v5.9
C6	50	364892	2ugRTX_v5.9
C6	51	365893	2ugRTX_v5.9
C6	52	367458	2ugRTX_v5.9
C6	53	367691	2ugRTX_v5.9
C6	54	369405	2ugRTX_v5.9
C6	55	368638	2ugRTX_v5.9
C6	56	369064	2ugRTX_v5.9
C6	57	368782	2ugRTX_v5.9
C6	58	368655	2ugRTX_v5.9
C6	59	368656	2ugRTX_v5.9
C6	60	370001	2ugRTX_v5.9
D3	1	89579.2	0.025ugRTX_v5.9
D3	2	91201.6	0.025ugRTX_v5.9
D3	3	92133.7	0.025ugRTX_v5.9
D3	4	92470.7	0.025ugRTX_v5.9
D3	5	93209.4	0.025ugRTX_v5.9
D3	6	93520	0.025ugRTX_v5.9
D3	7	94379.7	0.025ugRTX_v5.9
D3	8	94732	0.025ugRTX_v5.9
D3	9	95000.2	0.025ugRTX_v5.9
D3	10	95734.1	0.025ugRTX_v5.9
D3	11	96316.8	0.025ugRTX_v5.9
D3	12	97079.8	0.025ugRTX_v5.9
D3	13	97235.4	0.025ugRTX_v5.9
D3	14	97439.9	0.025ugRTX_v5.9
D3	15	97521	0.025ugRTX_v5.9
D3	16	98094.5	0.025ugRTX_v5.9
D3	17	98942.5	0.025ugRTX_v5.9
D3	18	99455.8	0.025ugRTX_v5.9
D3	19	99586.2	0.025ugRTX_v5.9
D3	20	99830.8	0.025ugRTX_v5.9
D3	21	100224	0.025ugRTX_v5.9
D3	22	100983	0.025ugRTX_v5.9
D3	23	101317	0.025ugRTX_v5.9
D3	24	101882	0.025ugRTX_v5.9
D3	25	101769	0.025ugRTX_v5.9
D3	26	102029	0.025ugRTX_v5.9
D3	27	102225	0.025ugRTX_v5.9
D3	28	102490	0.025ugRTX_v5.9
D3	29	102645	0.025ugRTX_v5.9
D3	30	103968	0.025ugRTX_v5.9
D3	31	104895	0.025ugRTX_v5.9
D3	32	105147	0.025ugRTX_v5.9
D3	33	104423	0.025ugRTX_v5.9
D3	34	105209	0.025ugRTX_v5.9
D3	35	105687	0.025ugRTX_v5.9
D3	36	106438	0.025ugRTX_v5.9
D3	37	106519	0.025ugRTX_v5.9
D3	38	106690	0.025ugRTX_v5.9
D3	39	107570	0.025ugRTX_v5.9
D3	40	108330	0.025ugRTX_v5.9
D3	41	108826	0.025ugRTX_v5.9
D3	42	109324	0.025ugRTX_v5.9
D3	43	110135	0.025ugRTX_v5.9
D3	44	110236	0.025ugRTX_v5.9
D3	45	112047	0.025ugRTX_v5.9
D3	46	113098	0.025ugRTX_v5.9
D3	47	114482	0.025ugRTX_v5.9
D3	48	116779	0.025ugRTX_v5.9
D3	49	121251	0.025ugRTX_v5.9
D3	50	128820	0.025ugRTX_v5.9
D3	51	140963	0.025ugRTX_v5.9
D3	52	159876	0.025ugRTX_v5.9
D3	53	184104	0.025ugRTX_v5.9
D3	54	210811	0.025ugRTX_v5.9
D3	55	235567	0.025ugRTX_v5.9
D3	56	256865	0.025ugRTX_v5.9
D3	57	272295	0.025ugRTX_v5.9
D3	58	288967	0.025ugRTX_v5.9
D3	59	302634	0.025ugRTX_v5.9
D3	60	316749	0.025ugRTX_v5.9
D6	1	140026	2ugRTX_v5.9
D6	2	144104	2ugRTX_v5.9
D6	3	148234	2ugRTX_v5.9
D6	4	152079	2ugRTX_v5.9
D6	5	155825	2ugRTX_v5.9
D6	6	159490	2ugRTX_v5.9
D6	7	162930	2ugRTX_v5.9
D6	8	166133	2ugRTX_v5.9
D6	9	169107	2ugRTX_v5.9
D6	10	172401	2ugRTX_v5.9
D6	11	175161	2ugRTX_v5.9
D6	12	177991	2ugRTX_v5.9
D6	13	180975	2ugRTX_v5.9
D6	14	183567	2ugRTX_v5.9
D6	15	185919	2ugRTX_v5.9
D6	16	188544	2ugRTX_v5.9
D6	17	190951	2ugRTX_v5.9
D6	18	193304	2ugRTX_v5.9
D6	19	195761	2ugRTX_v5.9
D6	20	198076	2ugRTX_v5.9
D6	21	200012	2ugRTX_v5.9
D6	22	202078	2ugRTX_v5.9
D6	23	204287	2ugRTX_v5.9
D6	24	206280	2ugRTX_v5.9
D6	25	208656	2ugRTX_v5.9
D6	26	210008	2ugRTX_v5.9
D6	27	211458	2ugRTX_v5.9
D6	28	213866	2ugRTX_v5.9
D6	29	214697	2ugRTX_v5.9
D6	30	216657	2ugRTX_v5.9
D6	31	217928	2ugRTX_v5.9
D6	32	219568	2ugRTX_v5.9
D6	33	220640	2ugRTX_v5.9
D6	34	222451	2ugRTX_v5.9
D6	35	224453	2ugRTX_v5.9
D6	36	225879	2ugRTX_v5.9
D6	37	228649	2ugRTX_v5.9
D6	38	232447	2ugRTX_v5.9
D6	39	237072	2ugRTX_v5.9
D6	40	244515	2ugRTX_v5.9
D6	41	254905	2ugRTX_v5.9
D6	42	266983	2ugRTX_v5.9
D6	43	281894	2ugRTX_v5.9
D6	44	298876	2ugRTX_v5.9
D6	45	314888	2ugRTX_v5.9
D6	46	329458	2ugRTX_v5.9
D6	47	341586	2ugRTX_v5.9
D6	48	351288	2ugRTX_v5.9
D6	49	357319	2ugRTX_v5.9
D6	50	360953	2ugRTX_v5.9
D6	51	362969	2ugRTX_v5.9
D6	52	364580	2ugRTX_v5.9
D6	53	365461	2ugRTX_v5.9
D6	54	367217	2ugRTX_v5.9
D6	55	366739	2ugRTX_v5.9
D6	56	367160	2ugRTX_v5.9
D6	57	367661	2ugRTX_v5.9
D6	58	366876	2ugRTX_v5.9
D6	59	367005	2ugRTX_v5.9
D6	60	368298	2ugRTX_v5.9
E3	1	95086.8	0.025ugRTX_v5.9
E3	2	96525.8	0.025ugRTX_v5.9
E3	3	97495.1	0.025ugRTX_v5.9
E3	4	97616.3	0.025ugRTX_v5.9
E3	5	98212.9	0.025ugRTX_v5.9
E3	6	98934.8	0.025ugRTX_v5.9
E3	7	99606.9	0.025ugRTX_v5.9
E3	8	99985.7	0.025ugRTX_v5.9
E3	9	100381	0.025ugRTX_v5.9
E3	10	100679	0.025ugRTX_v5.9
E3	11	101519	0.025ugRTX_v5.9
E3	12	102166	0.025ugRTX_v5.9
E3	13	102198	0.025ugRTX_v5.9
E3	14	102476	0.025ugRTX_v5.9
E3	15	102547	0.025ugRTX_v5.9
E3	16	103463	0.025ugRTX_v5.9
E3	17	103999	0.025ugRTX_v5.9
E3	18	104738	0.025ugRTX_v5.9
E3	19	105219	0.025ugRTX_v5.9
E3	20	105089	0.025ugRTX_v5.9
E3	21	105898	0.025ugRTX_v5.9
E3	22	106414	0.025ugRTX_v5.9
E3	23	106834	0.025ugRTX_v5.9
E3	24	107144	0.025ugRTX_v5.9
E3	25	107578	0.025ugRTX_v5.9
E3	26	107792	0.025ugRTX_v5.9
E3	27	108227	0.025ugRTX_v5.9
E3	28	108038	0.025ugRTX_v5.9
E3	29	108707	0.025ugRTX_v5.9
E3	30	109624	0.025ugRTX_v5.9
E3	31	110795	0.025ugRTX_v5.9
E3	32	110623	0.025ugRTX_v5.9
E3	33	110520	0.025ugRTX_v5.9
E3	34	111088	0.025ugRTX_v5.9
E3	35	112011	0.025ugRTX_v5.9
E3	36	112276	0.025ugRTX_v5.9
E3	37	112649	0.025ugRTX_v5.9
E3	38	112786	0.025ugRTX_v5.9
E3	39	113692	0.025ugRTX_v5.9
E3	40	113950	0.025ugRTX_v5.9
E3	41	114782	0.025ugRTX_v5.9
E3	42	114984	0.025ugRTX_v5.9
E3	43	115843	0.025ugRTX_v5.9
E3	44	115999	0.025ugRTX_v5.9
E3	45	116588	0.025ugRTX_v5.9
E3	46	116977	0.025ugRTX_v5.9
E3	47	117297	0.025ugRTX_v5.9
E3	48	118068	0.025ugRTX_v5.9
E3	49	118477	0.025ugRTX_v5.9
E3	50	118666	0.025ugRTX_v5.9
E3	51	119153	0.025ugRTX_v5.9
E3	52	119273	0.025ugRTX_v5.9
E3	53	120178	0.025ugRTX_v5.9
E3	54	120673	0.025ugRTX_v5.9
E3	55	120936	0.025ugRTX_v5.9
E3	56	120934	0.025ugRTX_v5.9
E3	57	121039	0.025ugRTX_v5.9
E3	58	122090	0.025ugRTX_v5.9
E3	59	122662	0.025ugRTX_v5.9
E3	60	123121	0.025ugRTX_v5.9
E6	1	140081	2ugRTX_v5.9
E6	2	144409	2ugRTX_v5.9
E6	3	148319	2ugRTX_v5.9
E6	4	152538	2ugRTX_v5.9
E6	5	156173	2ugRTX_v5.9
E6	6	159842	2ugRTX_v5.9
E6	7	163098	2ugRTX_v5.9
E6	8	166160	2ugRTX_v5.9
E6	9	169262	2ugRTX_v5.9
E6	10	172500	2ugRTX_v5.9
E6	11	175222	2ugRTX_v5.9
E6	12	177939	2ugRTX_v5.9
E6	13	180571	2ugRTX_v5.9
E6	14	183004	2ugRTX_v5.9
E6	15	185451	2ugRTX_v5.9
E6	16	188223	2ugRTX_v5.9
E6	17	190325	2ugRTX_v5.9
E6	18	192915	2ugRTX_v5.9
E6	19	195338	2ugRTX_v5.9
E6	20	197651	2ugRTX_v5.9
E6	21	199782	2ugRTX_v5.9
E6	22	201944	2ugRTX_v5.9
E6	23	203892	2ugRTX_v5.9
E6	24	206289	2ugRTX_v5.9
E6	25	207963	2ugRTX_v5.9
E6	26	209315	2ugRTX_v5.9
E6	27	210827	2ugRTX_v5.9
E6	28	212878	2ugRTX_v5.9
E6	29	214026	2ugRTX_v5.9
E6	30	215689	2ugRTX_v5.9
E6	31	217111	2ugRTX_v5.9
E6	32	218829	2ugRTX_v5.9
E6	33	219715	2ugRTX_v5.9
E6	34	221385	2ugRTX_v5.9
E6	35	222959	2ugRTX_v5.9
E6	36	224188	2ugRTX_v5.9
E6	37	225388	2ugRTX_v5.9
E6	38	227074	2ugRTX_v5.9
E6	39	228121	2ugRTX_v5.9
E6	40	229939	2ugRTX_v5.9
E6	41	231582	2ugRTX_v5.9
E6	42	232987	2ugRTX_v5.9
E6	43	234631	2ugRTX_v5.9
E6	44	236812	2ugRTX_v5.9
E6	45	239210	2ugRTX_v5.9
E6	46	242144	2ugRTX_v5.9
E6	47	245685	2ugRTX_v5.9
E6	48	250066	2ugRTX_v5.9
E6	49	255546	2ugRTX_v5.9
E6	50	261938	2ugRTX_v5.9
E6	51	270031	2ugRTX_v5.9
E6	52	279084	2ugRTX_v5.9
E6	53	288985	2ugRTX_v5.9
E6	54	300557	2ugRTX_v5.9
E6	55	310720	2ugRTX_v5.9
E6	56	321367	2ugRTX_v5.9
E6	57	331659	2ugRTX_v5.9
E6	58	340990	2ugRTX_v5.9
E6	59	349225	2ugRTX_v5.9
E6	60	357059	2ugRTX_v5.9
F3	1	96649.5	0.025ugRTX_v5.9
F3	2	97230.1	0.025ugRTX_v5.9
F3	3	98290.5	0.025ugRTX_v5.9
F3	4	98834.9	0.025ugRTX_v5.9
F3	5	99445.2	0.025ugRTX_v5.9
F3	6	100235	0.025ugRTX_v5.9
F3	7	100578	0.025ugRTX_v5.9
F3	8	101092	0.025ugRTX_v5.9
F3	9	101457	0.025ugRTX_v5.9
F3	10	102039	0.025ugRTX_v5.9
F3	11	102572	0.025ugRTX_v5.9
F3	12	102899	0.025ugRTX_v5.9
F3	13	103497	0.025ugRTX_v5.9
F3	14	104006	0.025ugRTX_v5.9
F3	15	104411	0.025ugRTX_v5.9
F3	16	105475	0.025ugRTX_v5.9
F3	17	105986	0.025ugRTX_v5.9
F3	18	106440	0.025ugRTX_v5.9
F3	19	107209	0.025ugRTX_v5.9
F3	20	107350	0.025ugRTX_v5.9
F3	21	107833	0.025ugRTX_v5.9
F3	22	108234	0.025ugRTX_v5.9
F3	23	108452	0.025ugRTX_v5.9
F3	24	108800	0.025ugRTX_v5.9
F3	25	109180	0.025ugRTX_v5.9
F3	26	109710	0.025ugRTX_v5.9
F3	27	110192	0.025ugRTX_v5.9
F3	28	110681	0.025ugRTX_v5.9
F3	29	111247	0.025ugRTX_v5.9
F3	30	111807	0.025ugRTX_v5.9
F3	31	111852	0.025ugRTX_v5.9
F3	32	112542	0.025ugRTX_v5.9
F3	33	113100	0.025ugRTX_v5.9
F3	34	113307	0.025ugRTX_v5.9
F3	35	113678	0.025ugRTX_v5.9
F3	36	114128	0.025ugRTX_v5.9
F3	37	114550	0.025ugRTX_v5.9
F3	38	114843	0.025ugRTX_v5.9
F3	39	115280	0.025ugRTX_v5.9
F3	40	115804	0.025ugRTX_v5.9
F3	41	116299	0.025ugRTX_v5.9
F3	42	117096	0.025ugRTX_v5.9
F3	43	117402	0.025ugRTX_v5.9
F3	44	117669	0.025ugRTX_v5.9
F3	45	118320	0.025ugRTX_v5.9
F3	46	118876	0.025ugRTX_v5.9
F3	47	119612	0.025ugRTX_v5.9
F3	48	120784	0.025ugRTX_v5.9
F3	49	122366	0.025ugRTX_v5.9
F3	50	124259	0.025ugRTX_v5.9
F3	51	127489	0.025ugRTX_v5.9
F3	52	132720	0.025ugRTX_v5.9
F3	53	142765	0.025ugRTX_v5.9
F3	54	159282	0.025ugRTX_v5.9
F3	55	184237	0.025ugRTX_v5.9
F3	56	213133	0.025ugRTX_v5.9
F3	57	241825	0.025ugRTX_v5.9
F3	58	268757	0.025ugRTX_v5.9
F3	59	293757	0.025ugRTX_v5.9
F3	60	317710	0.025ugRTX_v5.9
F6	1	138311	2ugRTX_v5.9
F6	2	143489	2ugRTX_v5.9
F6	3	147683	2ugRTX_v5.9
F6	4	152102	2ugRTX_v5.9
F6	5	155793	2ugRTX_v5.9
F6	6	159742	2ugRTX_v5.9
F6	7	163397	2ugRTX_v5.9
F6	8	166758	2ugRTX_v5.9
F6	9	169924	2ugRTX_v5.9
F6	10	173322	2ugRTX_v5.9
F6	11	176599	2ugRTX_v5.9
F6	12	179449	2ugRTX_v5.9
F6	13	182342	2ugRTX_v5.9
F6	14	185283	2ugRTX_v5.9
F6	15	187668	2ugRTX_v5.9
F6	16	190728	2ugRTX_v5.9
F6	17	192986	2ugRTX_v5.9
F6	18	195621	2ugRTX_v5.9
F6	19	198163	2ugRTX_v5.9
F6	20	201124	2ugRTX_v5.9
F6	21	202964	2ugRTX_v5.9
F6	22	204713	2ugRTX_v5.9
F6	23	206833	2ugRTX_v5.9
F6	24	209111	2ugRTX_v5.9
F6	25	210784	2ugRTX_v5.9
F6	26	212516	2ugRTX_v5.9
F6	27	214417	2ugRTX_v5.9
F6	28	215969	2ugRTX_v5.9
F6	29	217538	2ugRTX_v5.9
F6	30	218822	2ugRTX_v5.9
F6	31	220395	2ugRTX_v5.9
F6	32	221966	2ugRTX_v5.9
F6	33	223180	2ugRTX_v5.9
F6	34	224319	2ugRTX_v5.9
F6	35	225955	2ugRTX_v5.9
F6	36	227089	2ugRTX_v5.9
F6	37	228435	2ugRTX_v5.9
F6	38	229882	2ugRTX_v5.9
F6	39	230833	2ugRTX_v5.9
F6	40	232163	2ugRTX_v5.9
F6	41	233303	2ugRTX_v5.9
F6	42	234179	2ugRTX_v5.9
F6	43	235522	2ugRTX_v5.9
F6	44	235994	2ugRTX_v5.9
F6	45	237470	2ugRTX_v5.9
F6	46	238536	2ugRTX_v5.9
F6	47	239081	2ugRTX_v5.9
F6	48	240306	2ugRTX_v5.9
F6	49	241604	2ugRTX_v5.9
F6	50	242325	2ugRTX_v5.9
F6	51	243702	2ugRTX_v5.9
F6	52	244640	2ugRTX_v5.9
F6	53	246425	2ugRTX_v5.9
F6	54	248148	2ugRTX_v5.9
F6	55	250739	2ugRTX_v5.9
F6	56	254006	2ugRTX_v5.9
F6	57	259547	2ugRTX_v5.9
F6	58	266112	2ugRTX_v5.9
F6	59	275892	2ugRTX_v5.9
F6	60	288779	2ugRTX_v5.9
G3	1	92373.3	0.025ugRTX_v5.9
G3	2	93616.3	0.025ugRTX_v5.9
G3	3	94294.4	0.025ugRTX_v5.9
G3	4	95176.7	0.025ugRTX_v5.9
G3	5	95451.6	0.025ugRTX_v5.9
G3	6	96012.5	0.025ugRTX_v5.9
G3	7	96277.4	0.025ugRTX_v5.9
G3	8	96819.9	0.025ugRTX_v5.9
G3	9	97439.8	0.025ugRTX_v5.9
G3	10	97689.2	0.025ugRTX_v5.9
G3	11	97924.8	0.025ugRTX_v5.9
G3	12	98360.9	0.025ugRTX_v5.9
G3	13	98991.1	0.025ugRTX_v5.9
G3	14	99545.1	0.025ugRTX_v5.9
G3	15	99898.6	0.025ugRTX_v5.9
G3	16	100184	0.025ugRTX_v5.9
G3	17	100666	0.025ugRTX_v5.9
G3	18	101024	0.025ugRTX_v5.9
G3	19	101370	0.025ugRTX_v5.9
G3	20	101972	0.025ugRTX_v5.9
G3	21	102476	0.025ugRTX_v5.9
G3	22	102697	0.025ugRTX_v5.9
G3	23	103481	0.025ugRTX_v5.9
G3	24	104006	0.025ugRTX_v5.9
G3	25	104520	0.025ugRTX_v5.9
G3	26	104884	0.025ugRTX_v5.9
G3	27	105333	0.025ugRTX_v5.9
G3	28	105968	0.025ugRTX_v5.9
G3	29	106216	0.025ugRTX_v5.9
G3	30	106506	0.025ugRTX_v5.9
G3	31	106779	0.025ugRTX_v5.9
G3	32	107597	0.025ugRTX_v5.9
G3	33	107896	0.025ugRTX_v5.9
G3	34	108610	0.025ugRTX_v5.9
G3	35	108817	0.025ugRTX_v5.9
G3	36	109452	0.025ugRTX_v5.9
G3	37	109666	0.025ugRTX_v5.9
G3	38	110427	0.025ugRTX_v5.9
G3	39	110755	0.025ugRTX_v5.9
G3	40	111211	0.025ugRTX_v5.9
G3	41	111363	0.025ugRTX_v5.9
G3	42	111799	0.025ugRTX_v5.9
G3	43	112344	0.025ugRTX_v5.9
G3	44	112850	0.025ugRTX_v5.9
G3	45	113383	0.025ugRTX_v5.9
G3	46	113803	0.025ugRTX_v5.9
G3	47	114128	0.025ugRTX_v5.9
G3	48	114597	0.025ugRTX_v5.9
G3	49	114921	0.025ugRTX_v5.9
G3	50	115548	0.025ugRTX_v5.9
G3	51	115732	0.025ugRTX_v5.9
G3	52	116210	0.025ugRTX_v5.9
G3	53	116615	0.025ugRTX_v5.9
G3	54	117123	0.025ugRTX_v5.9
G3	55	117630	0.025ugRTX_v5.9
G3	56	118176	0.025ugRTX_v5.9
G3	57	118404	0.025ugRTX_v5.9
G3	58	119007	0.025ugRTX_v5.9
G3	59	119351	0.025ugRTX_v5.9
G3	60	119590	0.025ugRTX_v5.9
G6	1	135557	2ugRTX_v5.9
G6	2	139473	2ugRTX_v5.9
G6	3	143883	2ugRTX_v5.9
G6	4	147709	2ugRTX_v5.9
G6	5	151495	2ugRTX_v5.9
G6	6	154981	2ugRTX_v5.9
G6	7	158715	2ugRTX_v5.9
G6	8	162041	2ugRTX_v5.9
G6	9	165348	2ugRTX_v5.9
G6	10	168412	2ugRTX_v5.9
G6	11	171162	2ugRTX_v5.9
G6	12	173795	2ugRTX_v5.9
G6	13	176840	2ugRTX_v5.9
G6	14	179260	2ugRTX_v5.9
G6	15	181721	2ugRTX_v5.9
G6	16	184031	2ugRTX_v5.9
G6	17	186415	2ugRTX_v5.9
G6	18	188571	2ugRTX_v5.9
G6	19	190765	2ugRTX_v5.9
G6	20	193065	2ugRTX_v5.9
G6	21	194887	2ugRTX_v5.9
G6	22	196600	2ugRTX_v5.9
G6	23	198323	2ugRTX_v5.9
G6	24	200224	2ugRTX_v5.9
G6	25	201907	2ugRTX_v5.9
G6	26	203439	2ugRTX_v5.9
G6	27	205218	2ugRTX_v5.9
G6	28	206854	2ugRTX_v5.9
G6	29	208503	2ugRTX_v5.9
G6	30	209983	2ugRTX_v5.9
G6	31	211357	2ugRTX_v5.9
G6	32	212814	2ugRTX_v5.9
G6	33	214346	2ugRTX_v5.9
G6	34	215454	2ugRTX_v5.9
G6	35	216990	2ugRTX_v5.9
G6	36	218234	2ugRTX_v5.9
G6	37	219649	2ugRTX_v5.9
G6	38	221145	2ugRTX_v5.9
G6	39	222269	2ugRTX_v5.9
G6	40	223547	2ugRTX_v5.9
G6	41	224966	2ugRTX_v5.9
G6	42	226820	2ugRTX_v5.9
G6	43	228473	2ugRTX_v5.9
G6	44	230848	2ugRTX_v5.9
G6	45	233533	2ugRTX_v5.9
G6	46	236975	2ugRTX_v5.9
G6	47	241562	2ugRTX_v5.9
G6	48	247320	2ugRTX_v5.9
G6	49	254464	2ugRTX_v5.9
G6	50	263105	2ugRTX_v5.9
G6	51	273470	2ugRTX_v5.9
G6	52	283856	2ugRTX_v5.9
G6	53	294456	2ugRTX_v5.9
G6	54	304923	2ugRTX_v5.9
G6	55	314876	2ugRTX_v5.9
G6	56	323427	2ugRTX_v5.9
G6	57	330840	2ugRTX_v5.9
G6	58	336381	2ugRTX_v5.9
G6	59	341404	2ugRTX_v5.9
G6	60	344520	2ugRTX_v5.9
H3	1	93786.7	0.025ugRTX_v5.9
H3	2	94256.4	0.025ugRTX_v5.9
H3	3	95870.7	0.025ugRTX_v5.9
H3	4	96950.7	0.025ugRTX_v5.9
H3	5	97892	0.025ugRTX_v5.9
H3	6	98927.5	0.025ugRTX_v5.9
H3	7	99592.6	0.025ugRTX_v5.9
H3	8	100453	0.025ugRTX_v5.9
H3	9	101105	0.025ugRTX_v5.9
H3	10	101820	0.025ugRTX_v5.9
H3	11	102449	0.025ugRTX_v5.9
H3	12	103202	0.025ugRTX_v5.9
H3	13	103782	0.025ugRTX_v5.9
H3	14	104493	0.025ugRTX_v5.9
H3	15	105028	0.025ugRTX_v5.9
H3	16	105608	0.025ugRTX_v5.9
H3	17	106136	0.025ugRTX_v5.9
H3	18	106755	0.025ugRTX_v5.9
H3	19	107453	0.025ugRTX_v5.9
H3	20	108037	0.025ugRTX_v5.9
H3	21	108644	0.025ugRTX_v5.9
H3	22	109096	0.025ugRTX_v5.9
H3	23	109502	0.025ugRTX_v5.9
H3	24	109980	0.025ugRTX_v5.9
H3	25	110357	0.025ugRTX_v5.9
H3	26	110968	0.025ugRTX_v5.9
H3	27	111513	0.025ugRTX_v5.9
H3	28	112072	0.025ugRTX_v5.9
H3	29	112507	0.025ugRTX_v5.9
H3	30	112884	0.025ugRTX_v5.9
H3	31	113199	0.025ugRTX_v5.9
H3	32	113728	0.025ugRTX_v5.9
H3	33	114138	0.025ugRTX_v5.9
H3	34	114500	0.025ugRTX_v5.9
H3	35	114866	0.025ugRTX_v5.9
H3	36	115300	0.025ugRTX_v5.9
H3	37	115750	0.025ugRTX_v5.9
H3	38	115959	0.025ugRTX_v5.9
H3	39	116480	0.025ugRTX_v5.9
H3	40	116966	0.025ugRTX_v5.9
H3	41	117283	0.025ugRTX_v5.9
H3	42	117747	0.025ugRTX_v5.9
H3	43	118024	0.025ugRTX_v5.9
H3	44	118364	0.025ugRTX_v5.9
H3	45	118906	0.025ugRTX_v5.9
H3	46	119130	0.025ugRTX_v5.9
H3	47	119543	0.025ugRTX_v5.9
H3	48	119934	0.025ugRTX_v5.9
H3	49	120322	0.025ugRTX_v5.9
H3	50	120736	0.025ugRTX_v5.9
H3	51	121148	0.025ugRTX_v5.9
H3	52	121361	0.025ugRTX_v5.9
H3	53	122049	0.025ugRTX_v5.9
H3	54	122119	0.025ugRTX_v5.9
H3	55	122642	0.025ugRTX_v5.9
H3	56	122900	0.025ugRTX_v5.9
H3	57	123336	0.025ugRTX_v5.9
H3	58	123718	0.025ugRTX_v5.9
H3	59	124120	0.025ugRTX_v5.9
H3	60	124584	0.025ugRTX_v5.9
H6	1	136850	2ugRTX_v5.9
H6	2	138060	2ugRTX_v5.9
H6	3	142096	2ugRTX_v5.9
H6	4	145956	2ugRTX_v5.9
H6	5	149819	2ugRTX_v5.9
H6	6	153385	2ugRTX_v5.9
H6	7	157007	2ugRTX_v5.9
H6	8	160447	2ugRTX_v5.9
H6	9	163853	2ugRTX_v5.9
H6	10	166966	2ugRTX_v5.9
H6	11	169964	2ugRTX_v5.9
H6	12	172683	2ugRTX_v5.9
H6	13	175418	2ugRTX_v5.9
H6	14	177974	2ugRTX_v5.9
H6	15	180398	2ugRTX_v5.9
H6	16	182586	2ugRTX_v5.9
H6	17	184876	2ugRTX_v5.9
H6	18	186878	2ugRTX_v5.9
H6	19	188994	2ugRTX_v5.9
H6	20	190796	2ugRTX_v5.9
H6	21	192670	2ugRTX_v5.9
H6	22	194492	2ugRTX_v5.9
H6	23	196290	2ugRTX_v5.9
H6	24	197849	2ugRTX_v5.9
H6	25	199401	2ugRTX_v5.9
H6	26	201044	2ugRTX_v5.9
H6	27	202536	2ugRTX_v5.9
H6	28	203982	2ugRTX_v5.9
H6	29	205323	2ugRTX_v5.9
H6	30	206786	2ugRTX_v5.9
H6	31	208083	2ugRTX_v5.9
H6	32	209328	2ugRTX_v5.9
H6	33	210631	2ugRTX_v5.9
H6	34	211865	2ugRTX_v5.9
H6	35	213012	2ugRTX_v5.9
H6	36	213991	2ugRTX_v5.9
H6	37	214968	2ugRTX_v5.9
H6	38	216452	2ugRTX_v5.9
H6	39	217204	2ugRTX_v5.9
H6	40	218380	2ugRTX_v5.9
H6	41	219334	2ugRTX_v5.9
H6	42	220355	2ugRTX_v5.9
H6	43	221320	2ugRTX_v5.9
H6	44	222584	2ugRTX_v5.9
H6	45	223445	2ugRTX_v5.9
H6	46	224348	2ugRTX_v5.9
H6	47	225499	2ugRTX_v5.9
H6	48	226806	2ugRTX_v5.9
H6	49	228503	2ugRTX_v5.9
H6	50	230312	2ugRTX_v5.9
H6	51	232516	2ugRTX_v5.9
H6	52	235547	2ugRTX_v5.9
H6	53	239346	2ugRTX_v5.9
H6	54	244696	2ugRTX_v5.9
H6	55	251743	2ugRTX_v5.9
H6	56	260344	2ugRTX_v5.9
H6	57	270571	2ugRTX_v5.9
H6	58	281865	2ugRTX_v5.9
H6	59	293452	2ugRTX_v5.9
H6	60	304784	2ugRTX_v5.9

## Sheet: MashUpRT_RawData_Fig2B
Well	Cycle	Rn	ŒîRn
A1	1	70550.1	-353.426
A1	2	71256.9	353.426
A1	3	71803.1	899.605
A1	4	71946.7	1043.23
A1	5	71997.5	1094.01
A1	6	72157.6	1254.13
A1	7	72347.1	1443.56
A1	8	72459.3	1555.82
A1	9	72794.7	1891.23
A1	10	73338	2434.5
A1	11	74148.2	3244.68
A1	12	77212.7	6309.16
A1	13	86678.5	15775
A1	14	115011	44107.9
A1	15	193817	122913
A1	16	332351	261448
A1	17	438386	367483
A1	18	481446	410542
A1	19	498704	427800
A1	20	507967	437063
A1	21	513952	443048
A1	22	517157	446253
A1	23	519569	448665
A1	24	521749	450845
A1	25	523216	452313
A1	26	524386	453482
A1	27	526957	456054
A1	28	532408	461505
A1	29	537303	466399
A1	30	538543	467640
A1	31	540296	469392
A1	32	540632	469728
A1	33	540989	470085
A1	34	542016	471112
A1	35	542626	471723
A1	36	543325	472421
A1	37	543654	472750
A1	38	544056	473152
A1	39	545526	474622
A1	40	545968	475064
A1	41	545081	474177
A1	42	545549	474646
A1	43	546919	476015
A1	44	546947	476043
A1	45	547148	476245
A1	46	546260	475357
A1	47	547816	476912
A1	48	548219	477315
A1	49	547828	476924
A1	50	548928	478025
A1	51	548023	477120
A1	52	548176	477273
A1	53	548815	477911
A1	54	547858	476954
A1	55	548938	478035
A1	56	549366	478463
A1	57	549151	478248
A1	58	548702	477798
A1	59	549274	478370
A1	60	550465	479562
A2	1	65385.3	7.65625
A2	2	65370	-7.65625
A2	3	65422	44.3125
A2	4	65693.6	315.891
A2	5	65903.1	525.406
A2	6	66240	862.289
A2	7	66450	1072.28
A2	8	66715.2	1337.57
A2	9	67106.1	1728.39
A2	10	67498.7	2121
A2	11	68542.2	3164.57
A2	12	71252.2	5874.49
A2	13	79790.2	14412.5
A2	14	105491	40113.4
A2	15	177281	111903
A2	16	306655	241278
A2	17	408161	342783
A2	18	449353	383976
A2	19	466470	401092
A2	20	475009	409631
A2	21	480894	415517
A2	22	484420	419042
A2	23	487182	421804
A2	24	488513	423136
A2	25	490327	424949
A2	26	491933	426556
A2	27	494967	429589
A2	28	500145	434767
A2	29	504091	438714
A2	30	505290	439912
A2	31	507069	441691
A2	32	508264	442886
A2	33	509085	443708
A2	34	510366	444988
A2	35	510769	445391
A2	36	512912	447535
A2	37	511810	446432
A2	38	512834	447456
A2	39	512638	447261
A2	40	513324	447947
A2	41	514461	449083
A2	42	515021	449643
A2	43	513102	447724
A2	44	514436	449058
A2	45	515124	449746
A2	46	516162	450784
A2	47	517092	451714
A2	48	516417	451040
A2	49	516084	450706
A2	50	515952	450574
A2	51	517833	452456
A2	52	517087	451709
A2	53	517299	451922
A2	54	517778	452400
A2	55	518181	452803
A2	56	517062	451685
A2	57	517139	451761
A2	58	518447	453069
A2	59	518253	452875
A2	60	519259	453881
A3	1	67788.8	452.599
A3	2	67113.2	-223.042
A3	3	67106.7	-229.557
A3	4	66997.8	-338.464
A3	5	67267.8	-68.3854
A3	6	67434	97.8333
A3	7	67601.5	265.31
A3	8	67829.8	493.583
A3	9	68031.5	695.271
A3	10	68693	1356.74
A3	11	69735.5	2399.24
A3	12	72842.3	5506.11
A3	13	82731.8	15395.6
A3	14	112631	45294.7
A3	15	195065	127729
A3	16	331422	264086
A3	17	428053	360717
A3	18	467297	399961
A3	19	483798	416462
A3	20	492537	425201
A3	21	498129	430793
A3	22	501595	434259
A3	23	503790	436454
A3	24	505892	438556
A3	25	506646	439310
A3	26	508565	441228
A3	27	511254	443918
A3	28	517977	450640
A3	29	522156	454820
A3	30	523566	456230
A3	31	526056	458719
A3	32	526407	459071
A3	33	527317	459981
A3	34	528364	461028
A3	35	529656	462320
A3	36	530117	462781
A3	37	531341	464005
A3	38	531391	464055
A3	39	531845	464509
A3	40	532420	465083
A3	41	532293	464956
A3	42	533367	466031
A3	43	533177	465840
A3	44	533973	466637
A3	45	534080	466744
A3	46	534546	467209
A3	47	535112	467776
A3	48	534776	467439
A3	49	535189	467852
A3	50	536035	468699
A3	51	535289	467953
A3	52	536282	468946
A3	53	537231	469894
A3	54	537136	469800
A3	55	537159	469822
A3	56	537316	469980
A3	57	537706	470369
A3	58	537281	469945
A3	59	537829	470493
A3	60	537477	470141
A4	1	84141.2	-171.477
A4	2	84484.2	171.477
A4	3	85113.8	801.031
A4	4	85446.8	1134.05
A4	5	85996.2	1683.5
A4	6	86593.7	2280.95
A4	7	88765.7	4453
A4	8	100093	15780
A4	9	161986	77673.4
A4	10	333124	248812
A4	11	444077	359765
A4	12	473559	389246
A4	13	483277	398964
A4	14	489906	405593
A4	15	493443	409130
A4	16	495757	411444
A4	17	500678	416365
A4	18	506479	422166
A4	19	508410	424097
A4	20	510718	426406
A4	21	511081	426768
A4	22	512202	427889
A4	23	513037	428724
A4	24	513974	429662
A4	25	514459	430146
A4	26	514992	430679
A4	27	514434	430121
A4	28	515504	431191
A4	29	515574	431261
A4	30	515711	431398
A4	31	516426	432114
A4	32	516247	431934
A4	33	515969	431656
A4	34	515927	431614
A4	35	516376	432063
A4	36	516241	431928
A4	37	517299	432986
A4	38	516671	432358
A4	39	516333	432021
A4	40	516798	432486
A4	41	515975	431663
A4	42	516470	432158
A4	43	516393	432080
A4	44	516393	432081
A4	45	516628	432315
A4	46	516599	432286
A4	47	516766	432453
A4	48	517093	432780
A4	49	517119	432806
A4	50	516753	432440
A4	51	516657	432344
A4	52	516697	432385
A4	53	516508	432196
A4	54	516279	431966
A4	55	516776	432463
A4	56	516460	432147
A4	57	516683	432370
A4	58	516133	431821
A4	59	515899	431586
A4	60	516492	432179
A5	1	71553.7	-302.34
A5	2	72158.3	302.34
A5	3	72422.5	566.535
A5	4	72526.1	670.066
A5	5	72920.9	1064.9
A5	6	73490.3	1634.29
A5	7	75784.1	3928.07
A5	8	87715.1	15859.1
A5	9	150359	78502.7
A5	10	303110	231254
A5	11	385524	313668
A5	12	407956	336100
A5	13	416633	344777
A5	14	421618	349762
A5	15	425623	353767
A5	16	428566	356710
A5	17	434020	362164
A5	18	438370	366514
A5	19	440166	368310
A5	20	442992	371136
A5	21	442624	370768
A5	22	444783	372927
A5	23	445254	373398
A5	24	446841	374985
A5	25	447008	375152
A5	26	448549	376693
A5	27	448411	376555
A5	28	448174	376318
A5	29	448697	376841
A5	30	449444	377588
A5	31	448570	376714
A5	32	449442	377586
A5	33	449228	377372
A5	34	449436	377580
A5	35	449479	377623
A5	36	450011	378155
A5	37	450654	378798
A5	38	451081	379225
A5	39	451557	379701
A5	40	451513	379657
A5	41	451499	379643
A5	42	452276	380420
A5	43	452519	380663
A5	44	452704	380848
A5	45	452237	380381
A5	46	453156	381300
A5	47	452623	380767
A5	48	452803	380947
A5	49	452156	380300
A5	50	452194	380338
A5	51	451860	380004
A5	52	451932	380076
A5	53	452714	380858
A5	54	452052	380196
A5	55	452671	380815
A5	56	452846	380990
A5	57	451802	379946
A5	58	452111	380255
A5	59	452702	380846
A5	60	452416	380560
A6	1	84891.8	-158.809
A6	2	85209.4	158.809
A6	3	85705.8	655.223
A6	4	86087.5	1036.93
A6	5	86362.3	1311.75
A6	6	86703.7	1653.11
A6	7	86990	1939.44
A6	8	87262.7	2212.08
A6	9	87475.8	2425.21
A6	10	87733.2	2682.64
A6	11	87940	2889.41
A6	12	88199.4	3148.83
A6	13	88357.5	3306.88
A6	14	88544.6	3494.04
A6	15	88727.4	3676.79
A6	16	88828.2	3777.64
A6	17	89024.8	3974.21
A6	18	89147.3	4096.69
A6	19	89267	4216.46
A6	20	89409.2	4358.67
A6	21	89630.8	4580.18
A6	22	89693.7	4643.16
A6	23	89797.6	4747.06
A6	24	89959	4908.39
A6	25	90105.6	5055.04
A6	26	90194.6	5144.02
A6	27	90226.3	5175.71
A6	28	90306.6	5256.05
A6	29	90416	5365.45
A6	30	90541.9	5491.33
A6	31	90647.1	5596.5
A6	32	90761.3	5710.72
A6	33	90811.5	5760.93
A6	34	90982.5	5931.89
A6	35	91159.4	6108.82
A6	36	91369.6	6319
A6	37	91620.7	6570.11
A6	38	91951.2	6900.59
A6	39	92433.8	7383.19
A6	40	93043	7992.4
A6	41	93736.2	8685.59
A6	42	94861	9810.39
A6	43	96052.5	11001.9
A6	44	97656.2	12605.6
A6	45	99818.1	14767.6
A6	46	102447	17396.9
A6	47	105612	20560.9
A6	48	109502	24451.6
A6	49	114095	29044
A6	50	119564	34513.7
A6	51	125733	40682.2
A6	52	132857	47806.9
A6	53	141086	56035.2
A6	54	150499	65448.9
A6	55	161247	76196.8
A6	56	173527	88476.9
A6	57	187483	102433
A6	58	202302	117252
A6	59	217238	132187
A6	60	230708	145657
B1	1	67857.3	-268.621
B1	2	68103.1	-22.8789
B1	3	67938.7	-187.199
B1	4	68313.1	187.199
B1	5	68271.1	145.152
B1	6	68402.5	276.59
B1	7	68566.4	440.48
B1	8	68724.9	598.957
B1	9	68803.7	677.715
B1	10	68922.3	796.355
B1	11	69209	1083.03
B1	12	69550.8	1424.82
B1	13	70457.6	2331.67
B1	14	72731.4	4605.48
B1	15	79941.5	11815.6
B1	16	100982	32856.4
B1	17	162145	94018.8
B1	18	285040	216914
B1	19	400622	332497
B1	20	455707	387581
B1	21	475601	407475
B1	22	486375	418249
B1	23	493882	425756
B1	24	496693	428567
B1	25	500544	432418
B1	26	502627	434501
B1	27	504650	436524
B1	28	505867	437741
B1	29	507107	438981
B1	30	514404	446278
B1	31	516873	448747
B1	32	521041	452915
B1	33	522006	453881
B1	34	523482	455356
B1	35	523115	454989
B1	36	523799	455674
B1	37	526726	458600
B1	38	526657	458531
B1	39	525007	456881
B1	40	524597	456471
B1	41	526445	458319
B1	42	526901	458775
B1	43	527180	459054
B1	44	527386	459260
B1	45	527086	458960
B1	46	529482	461356
B1	47	529435	461309
B1	48	529742	461616
B1	49	530958	462832
B1	50	528850	460724
B1	51	529303	461177
B1	52	531154	463028
B1	53	529368	461242
B1	54	533432	465306
B1	55	533300	465174
B1	56	533603	465477
B1	57	534470	466344
B1	58	535488	467362
B1	59	534245	466119
B1	60	534173	466047
B2	1	66916.2	112.219
B2	2	66691.7	-112.219
B2	3	66740.6	-63.3906
B2	4	66901.9	97.9297
B2	5	67220	416
B2	6	67472.9	668.984
B2	7	67774.1	970.125
B2	8	68045	1241.09
B2	9	68196.4	1392.48
B2	10	68565.6	1761.64
B2	11	68869.9	2065.98
B2	12	69242.8	2438.8
B2	13	69890.9	3086.95
B2	14	71815.4	5011.43
B2	15	77868.4	11064.5
B2	16	95927.3	29123.4
B2	17	148816	82011.7
B2	18	263490	196686
B2	19	388556	321752
B2	20	451376	384572
B2	21	475539	408735
B2	22	487721	420917
B2	23	493892	427088
B2	24	499333	432529
B2	25	501943	435139
B2	26	503993	437189
B2	27	505284	438480
B2	28	507701	440897
B2	29	508998	442194
B2	30	513737	446933
B2	31	518616	451812
B2	32	521222	454418
B2	33	523271	456467
B2	34	523365	456561
B2	35	524332	457528
B2	36	524486	457682
B2	37	526963	460160
B2	38	526600	459796
B2	39	527457	460653
B2	40	527623	460819
B2	41	527423	460619
B2	42	527206	460403
B2	43	529066	462262
B2	44	529749	462945
B2	45	529053	462249
B2	46	528295	461491
B2	47	528646	461842
B2	48	530482	463678
B2	49	531299	464495
B2	50	532572	465768
B2	51	531121	464317
B2	52	532044	465240
B2	53	533181	466377
B2	54	533210	466406
B2	55	533784	466980
B2	56	534909	468105
B2	57	535980	469176
B2	58	535506	468702
B2	59	535595	468791
B2	60	535735	468931
B3	1	67834.8	1108.62
B3	2	67005	3.83594
B3	3	67356.8	80.632
B3	4	67331.8	-219.439
B3	5	67851	24.8022
B3	6	68355.3	254.075
B3	7	68325.7	-50.5198
B3	8	68504.2	-146.989
B3	9	68983.7	57.4395
B3	10	68839.4	-361.835
B3	11	69354.6	-121.64
B3	12	69859.9	108.601
B3	13	71036.7	1010.37
B3	14	73492.9	3191.6
B3	15	82353.6	11777.3
B3	16	109911	39060
B3	17	186260	115134
B3	18	322038	250637
B3	19	432591	360915
B3	20	481208	409256
B3	21	501117	428891
B3	22	510623	438122
B3	23	515621	442844
B3	24	519010	445959
B3	25	523594	450268
B3	26	525773	452171
B3	27	525858	451982
B3	28	526806	452655
B3	29	529488	455061
B3	30	534887	460186
B3	31	540978	466002
B3	32	541358	466107
B3	33	540373	464846
B3	34	542980	467179
B3	35	543889	467813
B3	36	544306	467955
B3	37	545964	469338
B3	38	547477	470575
B3	39	548362	471186
B3	40	549684	472233
B3	41	548163	470436
B3	42	550638	472636
B3	43	549315	471039
B3	44	551026	472475
B3	45	551154	472327
B3	46	551694	472592
B3	47	551659	472283
B3	48	550680	471029
B3	49	550044	470117
B3	50	552247	472045
B3	51	551990	471513
B3	52	550568	469817
B3	53	553474	472447
B3	54	553803	472501
B3	55	553444	471867
B3	56	554672	472820
B3	57	554269	472142
B3	58	553549	471147
B3	59	556987	474311
B3	60	555596	472644
B4	1	82518	-218.516
B4	2	82955	218.516
B4	3	83796.3	1059.76
B4	4	84117.4	1380.87
B4	5	84647.4	1910.84
B4	6	85086.9	2350.38
B4	7	85582.6	2846.12
B4	8	86768.9	4032.41
B4	9	92408.1	9671.62
B4	10	122727	39990.6
B4	11	239382	156646
B4	12	398611	315875
B4	13	459986	377249
B4	14	478076	395339
B4	15	487751	405015
B4	16	494006	411270
B4	17	497804	415067
B4	18	499723	416986
B4	19	505947	423211
B4	20	510251	427514
B4	21	514034	431298
B4	22	515231	432494
B4	23	516746	434009
B4	24	517457	434720
B4	25	519168	436431
B4	26	519613	436876
B4	27	521754	439017
B4	28	519788	437051
B4	29	521587	438850
B4	30	520851	438115
B4	31	521721	438984
B4	32	521978	439242
B4	33	522054	439317
B4	34	523228	440491
B4	35	522796	440059
B4	36	523665	440928
B4	37	523178	440441
B4	38	524501	441764
B4	39	525287	442550
B4	40	524988	442252
B4	41	525848	443112
B4	42	526078	443341
B4	43	526424	443687
B4	44	526270	443533
B4	45	526138	443402
B4	46	526294	443557
B4	47	526468	443731
B4	48	525584	442848
B4	49	526133	443396
B4	50	526956	444220
B4	51	527451	444715
B4	52	526795	444058
B4	53	527287	444550
B4	54	527628	444891
B4	55	527135	444399
B4	56	527973	445236
B4	57	526974	444238
B4	58	527843	445107
B4	59	528498	445761
B4	60	527153	444417
B5	1	81020.3	19.5391
B5	2	80631.4	-369.336
B5	3	81350.6	349.797
B5	4	81058.6	57.8672
B5	5	81480.6	479.859
B5	6	81734.2	733.391
B5	7	81894.3	893.547
B5	8	84110.8	3109.98
B5	9	90650.5	9649.68
B5	10	126990	45989.5
B5	11	254752	173752
B5	12	399405	318404
B5	13	448576	367576
B5	14	463691	382691
B5	15	473169	392168
B5	16	475987	394987
B5	17	479899	398898
B5	18	482162	401162
B5	19	488012	407011
B5	20	493771	412770
B5	21	494627	413626
B5	22	497022	416021
B5	23	498787	417787
B5	24	499703	418702
B5	25	501193	420192
B5	26	503777	422776
B5	27	502520	421519
B5	28	502154	421154
B5	29	501571	420570
B5	30	503830	422829
B5	31	501750	420749
B5	32	503356	422355
B5	33	502787	421787
B5	34	502321	421321
B5	35	502190	421189
B5	36	502743	421743
B5	37	503266	422265
B5	38	502917	421916
B5	39	503549	422548
B5	40	503604	422604
B5	41	504757	423756
B5	42	504360	423359
B5	43	504030	423030
B5	44	505924	424923
B5	45	505579	424578
B5	46	506326	425325
B5	47	506567	425567
B5	48	505482	424481
B5	49	506698	425697
B5	50	506867	425867
B5	51	505069	424068
B5	52	506610	425609
B5	53	505029	424029
B5	54	505249	424248
B5	55	505571	424570
B5	56	505361	424360
B5	57	503877	422876
B5	58	505456	424455
B5	59	504389	423389
B5	60	505248	424247
B6	1	83115.9	-317.094
B6	2	83750.1	317.094
B6	3	84166.6	733.625
B6	4	84709.9	1276.94
B6	5	85045.3	1612.34
B6	6	85471.7	2038.73
B6	7	85764	2330.98
B6	8	87163.9	3730.86
B6	9	93105.3	9672.34
B6	10	124785	41352.2
B6	11	244612	161180
B6	12	403311	319878
B6	13	463869	380436
B6	14	482592	399159
B6	15	491509	408076
B6	16	498494	415061
B6	17	501931	418498
B6	18	506093	422660
B6	19	511094	427661
B6	20	516596	433163
B6	21	518248	434815
B6	22	519790	436357
B6	23	522485	439052
B6	24	523120	439687
B6	25	524913	441480
B6	26	524897	441464
B6	27	525800	442367
B6	28	526216	442783
B6	29	527309	443876
B6	30	527723	444290
B6	31	527713	444280
B6	32	528362	444929
B6	33	528779	445346
B6	34	529063	445630
B6	35	529015	445582
B6	36	529071	445638
B6	37	529605	446172
B6	38	529873	446440
B6	39	530061	446628
B6	40	530194	446761
B6	41	530524	447091
B6	42	531064	447631
B6	43	530730	447297
B6	44	530498	447065
B6	45	530771	447338
B6	46	530955	447522
B6	47	531052	447619
B6	48	530823	447390
B6	49	530976	447543
B6	50	530593	447160
B6	51	531031	447598
B6	52	530883	447450
B6	53	531400	447967
B6	54	530465	447032
B6	55	530907	447474
B6	56	530810	447377
B6	57	530991	447558
B6	58	530903	447470
B6	59	530103	446670
B6	60	530362	446929
C1	1	71191.7	1072.34
C1	2	70892	545.316
C1	3	70700.1	126.06
C1	4	71055.9	254.428
C1	5	70816.8	-212.016
C1	6	71086.4	-169.78
C1	7	71357.3	-126.247
C1	8	71546.8	-164.09
C1	9	71975.4	37.1302
C1	10	72420.2	254.514
C1	11	72252.1	-140.891
C1	12	72640.4	19.9857
C1	13	73171.2	323.464
C1	14	73469	393.926
C1	15	74179.7	877.247
C1	16	75971.1	2441.3
C1	17	82010.2	8253.04
C1	18	100086	26101.4
C1	19	148785	74573.3
C1	20	254510	180071
C1	21	386551	311884
C1	22	465539	390645
C1	23	499159	424037
C1	24	514530	439181
C1	25	523978	448402
C1	26	528854	453051
C1	27	532864	456833
C1	28	533623	457365
C1	29	537947	461462
C1	30	539792	463079
C1	31	541982	465041
C1	32	545625	468457
C1	33	550867	473472
C1	34	556029	478406
C1	35	556036	478186
C1	36	558424	480347
C1	37	559771	481467
C1	38	559652	481120
C1	39	562536	483777
C1	40	562680	483693
C1	41	559836	480622
C1	42	561188	481747
C1	43	564175	484506
C1	44	562020	482124
C1	45	563593	483469
C1	46	563035	482684
C1	47	566766	486188
C1	48	566616	485811
C1	49	566070	485037
C1	50	567376	486116
C1	51	566634	485146
C1	52	568134	486420
C1	53	568065	486122
C1	54	569418	487248
C1	55	569335	486938
C1	56	569633	487008
C1	57	569701	486849
C1	58	567314	484235
C1	59	567954	484647
C1	60	570623	487089
C2	1	69840.6	-20.3438
C2	2	69881.3	20.3438
C2	3	70098.7	237.688
C2	4	70463.1	602.156
C2	5	70851.1	990.141
C2	6	71297.2	1436.17
C2	7	71460.9	1599.95
C2	8	71862.9	2001.91
C2	9	72010.1	2149.16
C2	10	72428.1	2567.12
C2	11	72541	2680.06
C2	12	72763.5	2902.56
C2	13	72952.6	3091.62
C2	14	73360.6	3499.64
C2	15	74217.1	4356.11
C2	16	75995.6	6134.61
C2	17	82181.6	12320.6
C2	18	101500	31638.7
C2	19	157356	87495.5
C2	20	275254	205393
C2	21	405656	335795
C2	22	475684	405823
C2	23	507461	437600
C2	24	521417	451556
C2	25	528956	459096
C2	26	533940	464079
C2	27	537742	467881
C2	28	540055	470194
C2	29	541382	471521
C2	30	543568	473707
C2	31	544605	474744
C2	32	550635	480774
C2	33	555938	486077
C2	34	560575	490714
C2	35	560530	490670
C2	36	561799	491938
C2	37	562662	492800
C2	38	563311	493450
C2	39	563598	493737
C2	40	563651	493790
C2	41	564667	494806
C2	42	565235	495374
C2	43	565868	496007
C2	44	566818	496956
C2	45	566960	497099
C2	46	567238	497377
C2	47	567413	497552
C2	48	568165	498304
C2	49	569502	499641
C2	50	569158	499297
C2	51	570120	500259
C2	52	569902	500041
C2	53	570387	500526
C2	54	570481	500620
C2	55	570800	500939
C2	56	570737	500876
C2	57	570234	500373
C2	58	570020	500159
C2	59	571123	501262
C2	60	571379	501518
C3	1	59817.3	-801.978
C3	2	60173.6	-677.986
C3	3	60839.1	-244.815
C3	4	61332.5	16.2936
C3	5	61796.7	248.258
C3	6	61640.2	-140.497
C3	7	62201.9	188.854
C3	8	62379.2	133.888
C3	9	62114.2	-363.351
C3	10	63072.7	362.836
C3	11	63004.9	62.722
C3	12	62910.2	-264.189
C3	13	62825.1	-581.627
C3	14	63409.7	-229.272
C3	15	64170.8	299.528
C3	16	65647.4	1543.83
C3	17	70235.3	5899.5
C3	18	84802.5	20234.4
C3	19	125587	60786.4
C3	20	214108	149075
C3	21	325395	260130
C3	22	401225	335727
C3	23	436467	370737
C3	24	454129	388167
C3	25	458481	392287
C3	26	464476	398049
C3	27	470069	403410
C3	28	472674	405783
C3	29	473708	406585
C3	30	475718	408363
C3	31	474904	407317
C3	32	476921	409101
C3	33	485081	417029
C3	34	487731	419446
C3	35	489832	421315
C3	36	493354	424605
C3	37	492814	423832
C3	38	492585	423371
C3	39	492567	423121
C3	40	491743	422065
C3	41	496158	426247
C3	42	495279	425136
C3	43	495183	424807
C3	44	495577	424969
C3	45	496941	426101
C3	46	497272	426200
C3	47	498338	427034
C3	48	499784	428247
C3	49	500753	428984
C3	50	499890	427889
C3	51	499115	426882
C3	52	501885	429419
C3	53	499167	426469
C3	54	500249	427318
C3	55	500116	426954
C3	56	499675	426280
C3	57	500528	426901
C3	58	502094	428234
C3	59	500024	425932
C3	60	502233	427909
C4	1	83822.7	-233.641
C4	2	84290	233.641
C4	3	84918.7	862.352
C4	4	85223.7	1167.38
C4	5	85743.8	1687.42
C4	6	86061.4	2005
C4	7	86486.2	2429.88
C4	8	86548	2491.65
C4	9	87275.5	3219.14
C4	10	90166.5	6110.12
C4	11	106045	21988.6
C4	12	174798	90742.1
C4	13	327313	243257
C4	14	439434	355378
C4	15	477963	393906
C4	16	490983	406927
C4	17	499148	415092
C4	18	505733	421677
C4	19	507937	423880
C4	20	512220	428163
C4	21	516250	432194
C4	22	521542	437486
C4	23	524730	440673
C4	24	525591	441535
C4	25	526534	442478
C4	26	527828	443771
C4	27	527109	443053
C4	28	528343	444287
C4	29	529000	444944
C4	30	528547	444490
C4	31	528946	444890
C4	32	528980	444924
C4	33	530374	446318
C4	34	528878	444822
C4	35	530362	446305
C4	36	529296	445240
C4	37	531583	447527
C4	38	529992	445935
C4	39	530407	446350
C4	40	531011	446954
C4	41	529900	445843
C4	42	531398	447342
C4	43	530254	446198
C4	44	530409	446352
C4	45	531200	447144
C4	46	531154	447098
C4	47	530621	446564
C4	48	531536	447480
C4	49	531330	447274
C4	50	530749	446693
C4	51	530504	446447
C4	52	530664	446607
C4	53	530724	446667
C4	54	530090	446034
C4	55	531278	447221
C4	56	530978	446922
C4	57	531696	447640
C4	58	532561	448505
C4	59	531551	447494
C4	60	532656	448599
C5	1	73965.3	-783.495
C5	2	75731.7	333.741
C5	3	76011.9	-35.2656
C5	4	76925.6	229.197
C5	5	77153.8	-191.825
C5	6	77831.9	-162.878
C5	7	78804.8	160.772
C5	8	77853.6	-1439.67
C5	9	78897.8	-1044.66
C5	10	81812.2	1220.57
C5	11	96145.3	14904.5
C5	12	156460	74569.8
C5	13	293679	211140
C5	14	399351	316162
C5	15	436604	352766
C5	16	453412	368926
C5	17	460270	375134
C5	18	467389	381604
C5	19	469366	382932
C5	20	471656	384572
C5	21	477028	389296
C5	22	482378	393996
C5	23	484183	395152
C5	24	487082	397402
C5	25	486395	396065
C5	26	486944	395965
C5	27	489446	397818
C5	28	489111	396834
C5	29	493130	400203
C5	30	490584	397008
C5	31	491905	397680
C5	32	492400	397526
C5	33	492920	397396
C5	34	494862	398690
C5	35	495349	398527
C5	36	494747	397276
C5	37	495374	397253
C5	38	496530	397760
C5	39	497930	398511
C5	40	497323	397255
C5	41	495720	395003
C5	42	498803	397437
C5	43	498488	396472
C5	44	497480	394816
C5	45	496346	393032
C5	46	497823	393860
C5	47	497550	392937
C5	48	499775	394513
C5	49	496607	390696
C5	50	496754	390194
C5	51	498003	390794
C5	52	497388	389530
C5	53	498723	390215
C5	54	499522	390366
C5	55	499669	389863
C5	56	501715	391260
C5	57	500600	389496
C5	58	501032	389278
C5	59	503348	390945
C5	60	500494	387441
C6	1	75430.4	-133.734
C6	2	75697.8	133.734
C6	3	76205.3	641.148
C6	4	76765.6	1201.48
C6	5	76987.1	1422.95
C6	6	77368.2	1804.08
C6	7	77944.5	2380.36
C6	8	78058.1	2493.95
C6	9	78764.1	3199.95
C6	10	81742.6	6178.53
C6	11	96987	21422.8
C6	12	162067	86502.7
C6	13	301324	225760
C6	14	399755	324191
C6	15	436280	360716
C6	16	448848	373284
C6	17	456428	380863
C6	18	459721	384157
C6	19	463436	387872
C6	20	465607	390043
C6	21	472327	396763
C6	22	476495	400931
C6	23	477700	402136
C6	24	478970	403406
C6	25	479231	403667
C6	26	481329	405765
C6	27	480418	404854
C6	28	481895	406331
C6	29	482395	406831
C6	30	483100	407536
C6	31	483416	407852
C6	32	483847	408283
C6	33	483916	408352
C6	34	484662	409098
C6	35	485325	409761
C6	36	485579	410015
C6	37	485041	409477
C6	38	485554	409990
C6	39	485633	410068
C6	40	485941	410377
C6	41	485480	409916
C6	42	486143	410579
C6	43	485916	410352
C6	44	485831	410267
C6	45	486194	410630
C6	46	485940	410376
C6	47	485936	410372
C6	48	485777	410213
C6	49	485841	410277
C6	50	487395	411831
C6	51	486635	411071
C6	52	486843	411279
C6	53	486778	411214
C6	54	488037	412473
C6	55	487376	411812
C6	56	487758	412194
C6	57	487035	411471
C6	58	486681	411117
C6	59	487005	411441
C6	60	487365	411800
D1	1	64775.2	40.6889
D1	2	64887.2	-17.0989
D1	3	65043.5	-30.5078
D1	4	65333.2	89.4661
D1	5	65447.6	34.0338
D1	6	65595	11.6991
D1	7	65665.8	-87.2567
D1	8	65779.9	-142.884
D1	9	66099.9	7.33175
D1	10	66380.4	118.118
D1	11	66212.7	-219.314
D1	12	66544	-57.8012
D1	13	67133	361.462
D1	14	67375.6	434.319
D1	15	67574.2	463.113
D1	16	68657.7	1376.91
D1	17	70989.1	3538.57
D1	18	77652.3	10032
D1	19	96935.1	29145
D1	20	142581	74620.8
D1	21	218880	150750
D1	22	312605	244306
D1	23	400537	332068
D1	24	454169	385530
D1	25	477552	408744
D1	26	487807	418829
D1	27	494078	424930
D1	28	495827	426509
D1	29	501508	432021
D1	30	502352	432694
D1	31	505991	436164
D1	32	505691	435694
D1	33	506588	436421
D1	34	514109	443772
D1	35	518802	448296
D1	36	521082	450407
D1	37	522052	451207
D1	38	522990	451974
D1	39	525108	453922
D1	40	525941	454586
D1	41	525450	453926
D1	42	525050	453356
D1	43	526425	454561
D1	44	527070	455036
D1	45	528903	456699
D1	46	528936	456563
D1	47	531083	458540
D1	48	531392	458679
D1	49	531381	458499
D1	50	533706	460653
D1	51	532232	459010
D1	52	532346	458955
D1	53	534439	460878
D1	54	532158	458427
D1	55	532140	458239
D1	56	532602	458531
D1	57	532723	458482
D1	58	531327	456916
D1	59	531712	457132
D1	60	533393	458643
D2	1	66323.9	-352.924
D2	2	66883.6	-55.7849
D2	3	67315.4	113.355
D2	4	67331.9	-132.717
D2	5	67692.3	-34.9291
D2	6	67941.1	-48.7115
D2	7	68212.2	-40.2439
D2	8	68660.4	145.442
D2	9	68906.4	128.816
D2	10	68982.5	-57.6693
D2	11	69229.4	-73.3424
D2	12	69108.4	-456.984
D2	13	69388.9	-439.103
D2	14	69677.8	-412.776
D2	15	70122.9	-230.253
D2	16	70416.4	-199.364
D2	17	71209	330.604
D2	18	73803.9	2662.93
D2	19	79770.6	8367.05
D2	20	96100.7	24434.5
D2	21	133233	61304.6
D2	22	203814	131623
D2	23	304584	232130
D2	24	399168	326452
D2	25	461176	388197
D2	26	489344	416103
D2	27	502606	429101
D2	28	511248	437482
D2	29	515725	441695
D2	30	520383	446091
D2	31	519921	445366
D2	32	522821	448003
D2	33	523938	448858
D2	34	525346	450003
D2	35	528537	452932
D2	36	532240	456372
D2	37	534658	458528
D2	38	538380	461987
D2	39	536994	460338
D2	40	537726	460808
D2	41	540704	463524
D2	42	540832	463389
D2	43	539899	462193
D2	44	541078	463110
D2	45	541176	462945
D2	46	539617	461124
D2	47	542311	463554
D2	48	541811	462792
D2	49	542025	462743
D2	50	542723	463179
D2	51	545872	466066
D2	52	545034	464965
D2	53	544670	464339
D2	54	543789	463195
D2	55	543629	462772
D2	56	545509	464390
D2	57	545248	463866
D2	58	544140	462495
D2	59	545692	463784
D2	60	544575	462405
D3	1	58777	-275.067
D3	2	58547.3	-671.934
D3	3	59426.5	40.1712
D3	4	59739.9	186.433
D3	5	59448.4	-272.184
D3	6	59622	-265.724
D3	7	60187.4	132.55
D3	8	60421.9	200.003
D3	9	60128.1	-260.993
D3	10	61075.2	519.081
D3	11	60880.7	157.413
D3	12	60595.7	-294.724
D3	13	60734.2	-323.271
D3	14	61216.4	-8.25554
D3	15	61581.3	189.502
D3	16	61359.6	-199.271
D3	17	61962.5	236.471
D3	18	62409.5	516.361
D3	19	64893.5	2833.24
D3	20	72980	10752.7
D3	21	93370	30975.5
D3	22	128581	66019.5
D3	23	179582	116853
D3	24	255567	192671
D3	25	333149	270086
D3	26	391906	328676
D3	27	430375	366978
D3	28	446705	383140
D3	29	458268	394537
D3	30	460891	396992
D3	31	460860	396794
D3	32	464672	400439
D3	33	469947	405547
D3	34	470205	405638
D3	35	470363	405629
D3	36	471728	406827
D3	37	476862	411793
D3	38	478955	413719
D3	39	480044	414641
D3	40	479995	414426
D3	41	482299	416562
D3	42	480972	415068
D3	43	486645	420574
D3	44	485759	419521
D3	45	484970	418565
D3	46	484979	418406
D3	47	487321	420582
D3	48	487692	420786
D3	49	488760	421686
D3	50	487880	420640
D3	51	489082	421674
D3	52	488373	420798
D3	53	485198	417456
D3	54	486917	419008
D3	55	487586	419509
D3	56	486528	418285
D3	57	489000	420589
D3	58	488452	419874
D3	59	485807	417062
D3	60	488414	419502
D4	1	83838.3	-773.118
D4	2	84782.4	-217.628
D4	3	85307	-81.622
D4	4	86111.2	334.048
D4	5	85890.2	-275.564
D4	6	86565.5	11.1213
D4	7	86819.3	-123.631
D4	8	87467.2	135.648
D4	9	87352	-368.057
D4	10	88011.8	-96.9189
D4	11	89155.8	658.524
D4	12	93666.9	4781.03
D4	13	112417	23142.2
D4	14	166374	76710.9
D4	15	279593	189541
D4	16	405065	314625
D4	17	471772	380943
D4	18	499536	408318
D4	19	511344	419738
D4	20	517542	425547
D4	21	521291	428908
D4	22	524159	431387
D4	23	527384	434223
D4	24	530422	436873
D4	25	536869	442932
D4	26	538978	444652
D4	27	542294	447579
D4	28	540412	445309
D4	29	543266	447774
D4	30	544462	448582
D4	31	545767	449498
D4	32	545922	449264
D4	33	546941	449895
D4	34	546589	449154
D4	35	546067	448244
D4	36	547453	449241
D4	37	546368	447768
D4	38	547588	448600
D4	39	549018	449641
D4	40	548547	448781
D4	41	546441	446286
D4	42	549560	449017
D4	43	547257	446325
D4	44	547862	446542
D4	45	548430	446722
D4	46	549500	447403
D4	47	549120	446633
D4	48	548466	445592
D4	49	547887	444624
D4	50	547559	443907
D4	51	547355	443314
D4	52	547585	443156
D4	53	547510	442692
D4	54	549910	444704
D4	55	548448	442853
D4	56	549166	443182
D4	57	548482	442110
D4	58	549568	442808
D4	59	550099	442950
D4	60	549234	441696
D5	1	72020.5	711.875
D5	2	71765.4	242.725
D5	3	71591.8	-145.003
D5	4	72241.1	290.245
D5	5	72054	-110.944
D5	6	72310.2	-68.8359
D5	7	72627.7	34.5375
D5	8	72218.5	-588.769
D5	9	72687.1	-334.169
D5	10	72912.8	-322.561
D5	11	74073.8	624.312
D5	12	77406.6	3743.05
D5	13	93561.4	19683.8
D5	14	150806	76714.7
D5	15	257729	183423
D5	16	351727	277207
D5	17	397585	322851
D5	18	416094	341146
D5	19	425710	350548
D5	20	430586	355209
D5	21	437171	361581
D5	22	437095	361291
D5	23	439737	363718
D5	24	441066	364833
D5	25	445144	368697
D5	26	444245	367584
D5	27	448685	371810
D5	28	451847	374758
D5	29	452785	375482
D5	30	449125	371608
D5	31	456989	379258
D5	32	452141	374196
D5	33	455153	376994
D5	34	456041	377668
D5	35	456410	377822
D5	36	453370	374568
D5	37	455153	376137
D5	38	455730	376501
D5	39	454826	375382
D5	40	456599	376941
D5	41	455909	376037
D5	42	453829	373743
D5	43	454710	374409
D5	44	452821	372306
D5	45	456025	375297
D5	46	454233	373290
D5	47	453718	372561
D5	48	455027	373657
D5	49	457702	376118
D5	50	456952	375153
D5	51	456441	374428
D5	52	457307	375080
D5	53	456668	374226
D5	54	458289	375634
D5	55	457418	374548
D5	56	455780	372696
D5	57	458164	374866
D5	58	460269	376757
D5	59	457551	373825
D5	60	458432	374493
D6	1	73786	-158.742
D6	2	74103.5	158.742
D6	3	74573.3	628.477
D6	4	75035.5	1090.7
D6	5	75487.6	1542.77
D6	6	75770	1825.23
D6	7	76224.3	2279.48
D6	8	76325.6	2380.82
D6	9	76534.1	2589.27
D6	10	76895.5	2950.68
D6	11	77710.1	3765.28
D6	12	80507.6	6562.77
D6	13	92999.9	19055.1
D6	14	136730	62785.4
D6	15	235989	162044
D6	16	349958	276013
D6	17	413626	339681
D6	18	434760	360815
D6	19	444467	370522
D6	20	449868	375923
D6	21	455531	381586
D6	22	457242	383297
D6	23	458607	384662
D6	24	462820	388875
D6	25	466255	392310
D6	26	470889	396945
D6	27	471500	397555
D6	28	474008	400063
D6	29	474447	400502
D6	30	475284	401339
D6	31	475761	401816
D6	32	476972	403027
D6	33	476398	402453
D6	34	477365	403420
D6	35	478358	404414
D6	36	478060	404116
D6	37	478159	404214
D6	38	478102	404157
D6	39	479286	405341
D6	40	478803	404858
D6	41	479838	405893
D6	42	479949	406004
D6	43	479840	405896
D6	44	480115	406170
D6	45	480437	406492
D6	46	480310	406365
D6	47	480798	406853
D6	48	481223	407279
D6	49	481961	408017
D6	50	482911	408966
D6	51	482463	408519
D6	52	482232	408287
D6	53	482575	408631
D6	54	483332	409387
D6	55	482453	408508
D6	56	482905	408960
D6	57	482761	408817
D6	58	482444	408499
D6	59	482463	408518
D6	60	482720	408775
E1	1	68133.7	379.219
E1	2	68244.5	322.709
E1	3	68165.5	76.4167
E1	4	68281.6	25.2107
E1	5	68457.6	33.9266
E1	6	68510.2	-80.6856
E1	7	68784.6	26.3897
E1	8	68820.1	-105.363
E1	9	69118.4	25.5793
E1	10	69299.8	39.6937
E1	11	69296.7	-130.645
E1	12	69432	-162.64
E1	13	69887.4	125.451
E1	14	70055.9	126.667
E1	15	69944	-152.516
E1	16	70215.6	-48.1984
E1	17	70587.5	156.463
E1	18	70710.3	111.937
E1	19	70933.6	167.957
E1	20	71221.8	288.9
E1	21	71847.8	747.662
E1	22	72537.6	1270.18
E1	23	74767.4	3332.64
E1	24	80870.4	9268.41
E1	25	96046.6	24277.2
E1	26	125304	53367.4
E1	27	167093	94988.6
E1	28	223003	150731
E1	29	281933	209495
E1	30	330849	258244
E1	31	374662	301889
E1	32	412882	339942
E1	33	447406	374298
E1	34	479183	405908
E1	35	503648	430206
E1	36	521313	447704
E1	37	532237	458460
E1	38	537480	463536
E1	39	541077	466965
E1	40	543231	468952
E1	41	544247	469802
E1	42	546032	471419
E1	43	551846	477066
E1	44	557175	482227
E1	45	560152	485036
E1	46	562222	486940
E1	47	564557	489107
E1	48	565800	490183
E1	49	566950	491166
E1	50	568197	492246
E1	51	568329	492210
E1	52	567954	491668
E1	53	569932	493479
E1	54	568571	491951
E1	55	568732	491944
E1	56	568275	491320
E1	57	568878	491756
E1	58	567481	490191
E1	59	568555	491098
E1	60	568586	490962
E2	1	65361.6	1168.2
E2	2	64945.1	522.922
E2	3	64903	251.935
E2	4	64838.7	-41.2238
E2	5	64925.6	-183.281
E2	6	65032.9	-304.823
E2	7	66025.6	459.033
E2	8	65717.5	-77.9461
E2	9	66235.1	210.793
E2	10	65992.5	-260.67
E2	11	66536.4	54.3423
E2	12	66646.5	-64.473
E2	13	66654.3	-285.476
E2	14	67209.3	40.5995
E2	15	67495.5	97.9326
E2	16	67630.9	4.52352
E2	17	67580.8	-274.464
E2	18	68457.3	373.198
E2	19	68158.9	-154.141
E2	20	68603.6	61.6997
E2	21	68719.7	-51.014
E2	22	69032.4	32.8191
E2	23	69614.6	386.082
E2	24	70272.1	814.704
E2	25	73036.3	3350.09
E2	26	81048.1	11133
E2	27	101727	31582.8
E2	28	147922	77549.2
E2	29	215524	144922
E2	30	290282	219451
E2	31	356470	285410
E2	32	413013	341725
E2	33	451506	379989
E2	34	475202	403456
E2	35	485773	413798
E2	36	491622	419419
E2	37	494481	422048
E2	38	500453	427791
E2	39	497283	424392
E2	40	499724	426605
E2	41	504906	431558
E2	42	508294	434717
E2	43	510711	436905
E2	44	515059	441025
E2	45	518956	444692
E2	46	516814	442321
E2	47	521450	446729
E2	48	520261	445311
E2	49	519371	444192
E2	50	521956	446548
E2	51	525196	449559
E2	52	523662	447796
E2	53	523158	447064
E2	54	523052	446728
E2	55	523438	446886
E2	56	525860	449079
E2	57	525681	448671
E2	58	526087	448848
E2	59	526606	449138
E2	60	524128	446431
E3	1	59992.7	-388.551
E3	2	59925.8	-596.785
E3	3	60465.3	-198.597
E3	4	60895.1	89.7869
E3	5	60666.7	-279.908
E3	6	60765.1	-322.86
E3	7	61174.3	-54.9527
E3	8	61532.7	162.146
E3	9	61528.5	16.5489
E3	10	61944.9	291.601
E3	11	61987.9	193.308
E3	12	61970.8	34.8835
E3	13	62117.1	39.8335
E3	14	62456.2	237.612
E3	15	62595.7	235.78
E3	16	62484.7	-16.5585
E3	17	62744.8	102.227
E3	18	62771.2	-12.7365
E3	19	62849	-76.2045
E3	20	62699.9	-366.711
E3	21	63084.1	-123.832
E3	22	63329.6	-19.6551
E3	23	63297.9	-192.682
E3	24	63659.7	27.8153
E3	25	63907.9	134.64
E3	26	63996.2	81.6334
E3	27	64322.1	266.22
E3	28	64195.3	-1.92352
E3	29	64550.8	212.21
E3	30	64584.7	104.813
E3	31	64139.4	-481.8
E3	32	64755.7	-6.87332
E3	33	64942	38.1392
E3	34	65079.7	34.4721
E3	35	65035.7	-150.879
E3	36	65330.4	2.50111
E3	37	65186.6	-282.627
E3	38	65346.4	-264.111
E3	39	65445	-306.879
E3	40	65525.1	-368.117
E3	41	65778	-256.573
E3	42	65843.5	-332.31
E3	43	66326.1	8.96007
E3	44	66342.2	-116.301
E3	45	66251.6	-348.257
E3	46	66465.5	-275.705
E3	47	66763.8	-118.755
E3	48	66897.9	-125.985
E3	49	66959.7	-205.488
E3	50	67002.7	-303.843
E3	51	67197.5	-250.354
E3	52	67113.3	-475.857
E3	53	66993.5	-736.953
E3	54	67406.9	-464.917
E3	55	67470	-543.171
E3	56	67548.8	-605.681
E3	57	67923.2	-372.575
E3	58	68150.4	-286.719
E3	59	68237.3	-341.23
E3	60	68246.2	-473.662
E4	1	74480.9	323.889
E4	2	75006.9	459.052
E4	3	74964.7	25.9876
E4	4	75371.9	42.3924
E4	5	75483.9	-236.39
E4	6	76331.5	220.421
E4	7	76495.6	-6.29957
E4	8	76876.8	-15.9417
E4	9	77198.3	-85.2166
E4	10	77729.4	55.0475
E4	11	77661.3	-403.837
E4	12	78118.1	-337.807
E4	13	78868.1	21.3712
E4	14	80412.9	1175.36
E4	15	87186.7	7558.32
E4	16	109075	29055.9
E4	17	150362	69952.2
E4	18	205660	124860
E4	19	267019	185828
E4	20	323403	241821
E4	21	372818	290845
E4	22	410837	328473
E4	23	438382	355627
E4	24	451538	368393
E4	25	459022	375486
E4	26	463380	379453
E4	27	468342	384024
E4	28	467193	382484
E4	29	473926	388826
E4	30	478156	392665
E4	31	481151	395270
E4	32	483106	396833
E4	33	486508	399846
E4	34	486458	399404
E4	35	488138	400694
E4	36	487036	399200
E4	37	486260	398034
E4	38	489155	400538
E4	39	490250	401242
E4	40	490000	400601
E4	41	488645	398856
E4	42	489967	399787
E4	43	490412	399841
E4	44	489223	398262
E4	45	490533	399180
E4	46	491613	399870
E4	47	491399	399265
E4	48	490809	398284
E4	49	491067	398151
E4	50	490235	396928
E4	51	491324	397627
E4	52	490704	396616
E4	53	493536	399057
E4	54	494057	399187
E4	55	492217	396956
E4	56	493103	397451
E4	57	492009	395966
E4	58	494634	398201
E4	59	493596	396773
E4	60	492763	395549
E5	1	75231.2	-918.905
E5	2	75673	-659.093
E5	3	76044.6	-469.515
E5	4	76553.1	-143.077
E5	5	76974.6	96.4303
E5	6	77151.8	91.6332
E5	7	77175	-67.1482
E5	8	77540.2	116
E5	9	77814.2	208
E5	10	78058.9	270.703
E5	11	78186.6	216.382
E5	12	78330	177.835
E5	13	78274.8	-59.4227
E5	14	78483.9	-32.3057
E5	15	78780.6	82.3973
E5	16	78777.1	-103.173
E5	17	79022.8	-39.3999
E5	18	78975.7	-268.517
E5	19	79349.4	-76.8222
E5	20	79195.5	-412.744
E5	21	79515.2	-275.049
E5	22	79561.1	-411.135
E5	23	79727.7	-426.573
E5	24	79917.5	-418.768
E5	25	80206.9	-311.386
E5	26	81151.9	451.583
E5	27	85188.2	4305.84
E5	28	94915.9	13851.5
E5	29	115620	34374
E5	30	150090	68661.5
E5	31	195927	114317
E5	32	244972	163180
E5	33	291405	209431
E5	34	337545	255389
E5	35	379873	297535
E5	36	408406	325886
E5	37	427819	345117
E5	38	438219	355335
E5	39	443449	360383
E5	40	449446	366198
E5	41	454203	370772
E5	42	453421	369809
E5	43	457200	373406
E5	44	459844	375867
E5	45	463350	379192
E5	46	463823	379482
E5	47	463816	379293
E5	48	464478	379774
E5	49	467471	382584
E5	50	466954	381885
E5	51	469543	384292
E5	52	469748	384315
E5	53	473087	387473
E5	54	474060	388263
E5	55	477656	391678
E5	56	477165	391004
E5	57	479630	393287
E5	58	481331	394806
E5	59	478287	391581
E5	60	481150	394261
E6	1	73312.3	-128.664
E6	2	73569.7	128.664
E6	3	73988.5	547.477
E6	4	74478.3	1037.27
E6	5	74943.2	1502.2
E6	6	75203.4	1762.41
E6	7	75763.7	2322.73
E6	8	75792.5	2351.52
E6	9	76033.7	2592.67
E6	10	76352.5	2911.52
E6	11	76774.9	3333.91
E6	12	78238.5	4797.47
E6	13	83622.9	10181.9
E6	14	98559.1	25118.1
E6	15	129687	56246.2
E6	16	175387	101946
E6	17	232158	158717
E6	18	295233	221792
E6	19	359547	286106
E6	20	412501	339060
E6	21	443165	369724
E6	22	454721	381280
E6	23	460526	387085
E6	24	465320	391879
E6	25	467116	393675
E6	26	470442	397001
E6	27	472425	398984
E6	28	477255	403814
E6	29	480376	406935
E6	30	482372	408932
E6	31	483985	410544
E6	32	485361	411920
E6	33	485431	411990
E6	34	486369	412928
E6	35	486875	413434
E6	36	487252	413811
E6	37	487541	414100
E6	38	487746	414306
E6	39	488673	415232
E6	40	488874	415433
E6	41	489466	416026
E6	42	490039	416598
E6	43	489968	416527
E6	44	490513	417072
E6	45	491308	417867
E6	46	491180	417739
E6	47	491889	418448
E6	48	492732	419291
E6	49	493027	419586
E6	50	493720	420279
E6	51	492512	419071
E6	52	492740	419299
E6	53	492697	419256
E6	54	493338	419897
E6	55	492600	419159
E6	56	493623	420182
E6	57	493161	419720
E6	58	492988	419547
E6	59	492962	419522
E6	60	493767	420326
F1	1	67931.9	-266.648
F1	2	68275.9	77.3203
F1	3	68387.9	189.328
F1	4	68276.1	77.5234
F1	5	68478	279.398
F1	6	68688.3	489.711
F1	7	68793	594.43
F1	8	69039.2	840.68
F1	9	69223.3	1024.77
F1	10	69314.4	1115.85
F1	11	69452.7	1254.15
F1	12	69533.8	1335.2
F1	13	69818.6	1620.04
F1	14	69834.8	1636.26
F1	15	69914.8	1716.27
F1	16	70317.2	2118.67
F1	17	70499.7	2301.19
F1	18	70678.2	2479.65
F1	19	70849.1	2650.5
F1	20	70983.9	2785.34
F1	21	71201.9	3003.36
F1	22	71289.9	3091.31
F1	23	71553.4	3354.84
F1	24	71739.2	3540.65
F1	25	71819.5	3620.92
F1	26	72033.6	3835
F1	27	72194.5	3995.93
F1	28	72452.6	4254.05
F1	29	72652.9	4454.36
F1	30	72732.4	4533.83
F1	31	72896.5	4697.95
F1	32	72991.9	4793.3
F1	33	73170.4	4971.8
F1	34	73405.9	5207.32
F1	35	73637.1	5438.55
F1	36	73899.2	5700.67
F1	37	73912	5713.4
F1	38	73994.5	5795.9
F1	39	74153.9	5955.38
F1	40	74386	6187.46
F1	41	74269.1	6070.57
F1	42	74553.4	6354.8
F1	43	74860.9	6662.39
F1	44	75226.8	7028.23
F1	45	75432.4	7233.88
F1	46	75520.7	7322.19
F1	47	75704.6	7506.01
F1	48	75837.5	7638.98
F1	49	76082	7883.41
F1	50	76123.1	7924.52
F1	51	76470.9	8272.38
F1	52	76547.4	8348.87
F1	53	76735.6	8537.02
F1	54	76736.2	8537.7
F1	55	76932.5	8733.97
F1	56	76924.8	8726.24
F1	57	77095	8896.42
F1	58	77217	9018.43
F1	59	77343.7	9145.17
F1	60	77394	9195.41
F2	1	63892.9	343.385
F2	2	63206.1	-343.385
F2	3	63334.4	-215.123
F2	4	63459.3	-90.1387
F2	5	63557.6	8.13477
F2	6	63869.6	320.139
F2	7	64766.8	1217.33
F2	8	64330.8	781.283
F2	9	65132	1582.5
F2	10	64946.8	1397.32
F2	11	65530.9	1981.38
F2	12	66002	2452.56
F2	13	65719.4	2169.96
F2	14	66203.4	2653.96
F2	15	66378.2	2828.68
F2	16	66531.9	2982.43
F2	17	66650.8	3101.3
F2	18	67520.1	3970.58
F2	19	67131	3581.52
F2	20	67655.8	4106.36
F2	21	67526.2	3976.71
F2	22	67795.5	4246.02
F2	23	68063.3	4513.83
F2	24	68025.6	4476.16
F2	25	68414.2	4864.71
F2	26	68647.9	5098.44
F2	27	68258.4	4708.9
F2	28	68927.7	5378.21
F2	29	68762.5	5213.05
F2	30	69408.3	5858.86
F2	31	69116.8	5567.31
F2	32	69473.6	5924.11
F2	33	69151.3	5601.85
F2	34	69510.2	5960.67
F2	35	69506	5956.51
F2	36	69947.3	6397.78
F2	37	70255.2	6705.74
F2	38	70731.2	7181.74
F2	39	69930.7	6381.19
F2	40	70400.1	6850.6
F2	41	71076.1	7526.57
F2	42	71311	7761.49
F2	43	70621.3	7071.85
F2	44	70958.1	7408.64
F2	45	71247.7	7698.18
F2	46	71231.3	7681.85
F2	47	71867	8317.49
F2	48	71672.2	8122.71
F2	49	71503.2	7953.69
F2	50	72257.4	8707.89
F2	51	72710.6	9161.12
F2	52	72306.4	8756.9
F2	53	72426.8	8877.33
F2	54	72741.7	9192.2
F2	55	72809.4	9259.91
F2	56	73094.8	9545.33
F2	57	72990.1	9440.63
F2	58	73109.1	9559.64
F2	59	73512.8	9963.33
F2	60	73134.5	9584.99
F3	1	60591.9	-1107.43
F3	2	60956.4	-866.963
F3	3	61442.5	-504.975
F3	4	61688.5	-383.115
F3	5	61924.8	-270.877
F3	6	62173.1	-146.685
F3	7	62438.4	-5.5009
F3	8	62515.5	-52.4811
F3	9	62833.8	141.769
F3	10	62962.2	146.012
F3	11	62894.8	-45.4645
F3	12	63077.1	12.7155
F3	13	63348.4	159.954
F3	14	63424.5	111.974
F3	15	63457.4	20.7672
F3	16	63626.5	65.7285
F3	17	63768.7	83.8265
F3	18	63853	44.0846
F3	19	64235.5	302.44
F3	20	64302.6	245.429
F3	21	64380.7	199.5
F3	22	64395.3	89.9726
F3	23	64628.3	198.891
F3	24	64683.9	130.321
F3	25	64870.8	193.169
F3	26	65015	213.279
F3	27	65018.6	92.7398
F3	28	65099.6	49.6737
F3	29	65278.4	104.369
F3	30	65328.4	30.2602
F3	31	65385.9	-36.3293
F3	32	65531.3	-15.0087
F3	33	65618.1	-52.2974
F3	34	65710.2	-84.2932
F3	35	65809.8	-108.851
F3	36	65897.4	-145.277
F3	37	66000.2	-166.546
F3	38	66217.4	-73.5341
F3	39	66289.1	-125.858
F3	40	66523.3	-15.8226
F3	41	66491.1	-172.037
F3	42	66570.9	-216.392
F3	43	66957.1	45.6823
F3	44	66974.3	-61.2119
F3	45	66973.6	-185.95
F3	46	67150.9	-132.758
F3	47	67205.9	-201.895
F3	48	67518.7	-13.2107
F3	49	67689.8	33.8795
F3	50	68229.7	449.61
F3	51	69366.4	1462.2
F3	52	72761.2	4732.92
F3	53	81962.2	13809.8
F3	54	105120	36844
F3	55	154602	86201.4
F3	56	231360	162836
F3	57	320499	251850
F3	58	391200	322427
F3	59	430396	361499
F3	60	446501	377480
F4	1	70682.8	-2330.97
F4	2	71565.5	-1600.4
F4	3	72014.7	-1303.24
F4	4	72379.9	-1090.21
F4	5	72935.2	-687.038
F4	6	73508.5	-265.755
F4	7	73646.2	-280.239
F4	8	73893.7	-184.801
F4	9	74043.3	-187.331
F4	10	74694	311.232
F4	11	74647.5	112.608
F4	12	74791	104.054
F4	13	75302.4	463.328
F4	14	75355.5	364.376
F4	15	75627.6	484.338
F4	16	75918.6	623.221
F4	17	75894.6	447.136
F4	18	76051.8	452.176
F4	19	76325.9	574.154
[truncated: 881 more rows]

## Sheet: ComparComercial_RawData_Fig3
Well	Cycle	Rn	sample
A1	1	33735	iLACO_Bst3
A1	2	34612.8	iLACO_Bst3
A1	3	35425.3	iLACO_Bst3
A1	4	36118.4	iLACO_Bst3
A1	5	36797.8	iLACO_Bst3
A1	6	37581.5	iLACO_Bst3
A1	7	38497.1	iLACO_Bst3
A1	8	39232.7	iLACO_Bst3
A1	9	40142.8	iLACO_Bst3
A1	10	40932.1	iLACO_Bst3
A1	11	41829.9	iLACO_Bst3
A1	12	42613.8	iLACO_Bst3
A1	13	43493.6	iLACO_Bst3
A1	14	44292.7	iLACO_Bst3
A1	15	45104.3	iLACO_Bst3
A1	16	45950.4	iLACO_Bst3
A1	17	47289.7	iLACO_Bst3
A1	18	50457.5	iLACO_Bst3
A1	19	58345.2	iLACO_Bst3
A1	20	76673.6	iLACO_Bst3
A1	21	112565	iLACO_Bst3
A1	22	169799	iLACO_Bst3
A1	23	239017	iLACO_Bst3
A1	24	307460	iLACO_Bst3
A1	25	367162	iLACO_Bst3
A1	26	416589	iLACO_Bst3
A1	27	454999	iLACO_Bst3
A1	28	483011	iLACO_Bst3
A1	29	503109	iLACO_Bst3
A1	30	515905	iLACO_Bst3
A1	31	523722	iLACO_Bst3
A1	32	528839	iLACO_Bst3
A1	33	533222	iLACO_Bst3
A1	34	536732	iLACO_Bst3
A1	35	539751	iLACO_Bst3
A1	36	541341	iLACO_Bst3
A1	37	543787	iLACO_Bst3
A1	38	543088	iLACO_Bst3
A1	39	543282	iLACO_Bst3
A1	40	543774	iLACO_Bst3
A1	41	544126	iLACO_Bst3
A1	42	544324	iLACO_Bst3
A1	43	545137	iLACO_Bst3
A1	44	546588	iLACO_Bst3
A1	45	547557	iLACO_Bst3
A1	46	547892	iLACO_Bst3
A1	47	549589	iLACO_Bst3
A1	48	550083	iLACO_Bst3
A1	49	550594	iLACO_Bst3
A1	50	550891	iLACO_Bst3
A1	51	551839	iLACO_Bst3
A1	52	550835	iLACO_Bst3
A1	53	552677	iLACO_Bst3
A1	54	552192	iLACO_Bst3
A1	55	551296	iLACO_Bst3
A1	56	551644	iLACO_Bst3
A1	57	551801	iLACO_Bst3
A1	58	551737	iLACO_Bst3
A1	59	552180	iLACO_Bst3
A1	60	552582	iLACO_Bst3
A2	1	33289.1	iLACO_Bst3_SSIV
A2	2	34993.5	iLACO_Bst3_SSIV
A2	3	36005.9	iLACO_Bst3_SSIV
A2	4	37076.9	iLACO_Bst3_SSIV
A2	5	38125.6	iLACO_Bst3_SSIV
A2	6	39309.1	iLACO_Bst3_SSIV
A2	7	40939	iLACO_Bst3_SSIV
A2	8	49293.5	iLACO_Bst3_SSIV
A2	9	99904.7	iLACO_Bst3_SSIV
A2	10	221596	iLACO_Bst3_SSIV
A2	11	347588	iLACO_Bst3_SSIV
A2	12	419300	iLACO_Bst3_SSIV
A2	13	454082	iLACO_Bst3_SSIV
A2	14	474750	iLACO_Bst3_SSIV
A2	15	487955	iLACO_Bst3_SSIV
A2	16	495411	iLACO_Bst3_SSIV
A2	17	500315	iLACO_Bst3_SSIV
A2	18	503641	iLACO_Bst3_SSIV
A2	19	507297	iLACO_Bst3_SSIV
A2	20	510826	iLACO_Bst3_SSIV
A2	21	512927	iLACO_Bst3_SSIV
A2	22	514572	iLACO_Bst3_SSIV
A2	23	515743	iLACO_Bst3_SSIV
A2	24	517307	iLACO_Bst3_SSIV
A2	25	517630	iLACO_Bst3_SSIV
A2	26	518763	iLACO_Bst3_SSIV
A2	27	519431	iLACO_Bst3_SSIV
A2	28	519635	iLACO_Bst3_SSIV
A2	29	520106	iLACO_Bst3_SSIV
A2	30	519997	iLACO_Bst3_SSIV
A2	31	520787	iLACO_Bst3_SSIV
A2	32	520656	iLACO_Bst3_SSIV
A2	33	521792	iLACO_Bst3_SSIV
A2	34	521980	iLACO_Bst3_SSIV
A2	35	522054	iLACO_Bst3_SSIV
A2	36	521518	iLACO_Bst3_SSIV
A2	37	522257	iLACO_Bst3_SSIV
A2	38	522897	iLACO_Bst3_SSIV
A2	39	522699	iLACO_Bst3_SSIV
A2	40	522256	iLACO_Bst3_SSIV
A2	41	523410	iLACO_Bst3_SSIV
A2	42	522792	iLACO_Bst3_SSIV
A2	43	522677	iLACO_Bst3_SSIV
A2	44	522593	iLACO_Bst3_SSIV
A2	45	523125	iLACO_Bst3_SSIV
A2	46	522851	iLACO_Bst3_SSIV
A2	47	522280	iLACO_Bst3_SSIV
A2	48	522487	iLACO_Bst3_SSIV
A2	49	522406	iLACO_Bst3_SSIV
A2	50	522006	iLACO_Bst3_SSIV
A2	51	521607	iLACO_Bst3_SSIV
A2	52	521401	iLACO_Bst3_SSIV
A2	53	522166	iLACO_Bst3_SSIV
A2	54	521830	iLACO_Bst3_SSIV
A2	55	521536	iLACO_Bst3_SSIV
A2	56	520599	iLACO_Bst3_SSIV
A2	57	521674	iLACO_Bst3_SSIV
A2	58	521196	iLACO_Bst3_SSIV
A2	59	521276	iLACO_Bst3_SSIV
A2	60	521279	iLACO_Bst3_SSIV
A3	1	34525.1	iLACO_SaphirBst2_SSIV
A3	2	36001.9	iLACO_SaphirBst2_SSIV
A3	3	36907.7	iLACO_SaphirBst2_SSIV
A3	4	37788.5	iLACO_SaphirBst2_SSIV
A3	5	38673.4	iLACO_SaphirBst2_SSIV
A3	6	39482.6	iLACO_SaphirBst2_SSIV
A3	7	40283.6	iLACO_SaphirBst2_SSIV
A3	8	41148.8	iLACO_SaphirBst2_SSIV
A3	9	42002.6	iLACO_SaphirBst2_SSIV
A3	10	42921	iLACO_SaphirBst2_SSIV
A3	11	44017.8	iLACO_SaphirBst2_SSIV
A3	12	46649.9	iLACO_SaphirBst2_SSIV
A3	13	55906.2	iLACO_SaphirBst2_SSIV
A3	14	87396.5	iLACO_SaphirBst2_SSIV
A3	15	161124	iLACO_SaphirBst2_SSIV
A3	16	273895	iLACO_SaphirBst2_SSIV
A3	17	390664	iLACO_SaphirBst2_SSIV
A3	18	475909	iLACO_SaphirBst2_SSIV
A3	19	526418	iLACO_SaphirBst2_SSIV
A3	20	554750	iLACO_SaphirBst2_SSIV
A3	21	570628	iLACO_SaphirBst2_SSIV
A3	22	580650	iLACO_SaphirBst2_SSIV
A3	23	587300	iLACO_SaphirBst2_SSIV
A3	24	591044	iLACO_SaphirBst2_SSIV
A3	25	593907	iLACO_SaphirBst2_SSIV
A3	26	595456	iLACO_SaphirBst2_SSIV
A3	27	596876	iLACO_SaphirBst2_SSIV
A3	28	597710	iLACO_SaphirBst2_SSIV
A3	29	598472	iLACO_SaphirBst2_SSIV
A3	30	597092	iLACO_SaphirBst2_SSIV
A3	31	597502	iLACO_SaphirBst2_SSIV
A3	32	599342	iLACO_SaphirBst2_SSIV
A3	33	598519	iLACO_SaphirBst2_SSIV
A3	34	598615	iLACO_SaphirBst2_SSIV
A3	35	599350	iLACO_SaphirBst2_SSIV
A3	36	600337	iLACO_SaphirBst2_SSIV
A3	37	601125	iLACO_SaphirBst2_SSIV
A3	38	602101	iLACO_SaphirBst2_SSIV
A3	39	601578	iLACO_SaphirBst2_SSIV
A3	40	601824	iLACO_SaphirBst2_SSIV
A3	41	601435	iLACO_SaphirBst2_SSIV
A3	42	600924	iLACO_SaphirBst2_SSIV
A3	43	600331	iLACO_SaphirBst2_SSIV
A3	44	599096	iLACO_SaphirBst2_SSIV
A3	45	599002	iLACO_SaphirBst2_SSIV
A3	46	597319	iLACO_SaphirBst2_SSIV
A3	47	596596	iLACO_SaphirBst2_SSIV
A3	48	597085	iLACO_SaphirBst2_SSIV
A3	49	595816	iLACO_SaphirBst2_SSIV
A3	50	594810	iLACO_SaphirBst2_SSIV
A3	51	593679	iLACO_SaphirBst2_SSIV
A3	52	592970	iLACO_SaphirBst2_SSIV
A3	53	592795	iLACO_SaphirBst2_SSIV
A3	54	591439	iLACO_SaphirBst2_SSIV
A3	55	590258	iLACO_SaphirBst2_SSIV
A3	56	589646	iLACO_SaphirBst2_SSIV
A3	57	589501	iLACO_SaphirBst2_SSIV
A3	58	588368	iLACO_SaphirBst2_SSIV
A3	59	587456	iLACO_SaphirBst2_SSIV
A3	60	587330	iLACO_SaphirBst2_SSIV
A4	1	49387.4	iLACO_WS
A4	2	49128.8	iLACO_WS
A4	3	48685.5	iLACO_WS
A4	4	48647	iLACO_WS
A4	5	48692.6	iLACO_WS
A4	6	48958.1	iLACO_WS
A4	7	49077.2	iLACO_WS
A4	8	49452.7	iLACO_WS
A4	9	49851.8	iLACO_WS
A4	10	50237.5	iLACO_WS
A4	11	50621	iLACO_WS
A4	12	50915.5	iLACO_WS
A4	13	51410.5	iLACO_WS
A4	14	51787.9	iLACO_WS
A4	15	52407.6	iLACO_WS
A4	16	53084.5	iLACO_WS
A4	17	54684.5	iLACO_WS
A4	18	58815.1	iLACO_WS
A4	19	69407.9	iLACO_WS
A4	20	89887.2	iLACO_WS
A4	21	119793	iLACO_WS
A4	22	156309	iLACO_WS
A4	23	198171	iLACO_WS
A4	24	233251	iLACO_WS
A4	25	261791	iLACO_WS
A4	26	286032	iLACO_WS
A4	27	306057	iLACO_WS
A4	28	318941	iLACO_WS
A4	29	329071	iLACO_WS
A4	30	335816	iLACO_WS
A4	31	340662	iLACO_WS
A4	32	343974	iLACO_WS
A4	33	347044	iLACO_WS
A4	34	348895	iLACO_WS
A4	35	350961	iLACO_WS
A4	36	352530	iLACO_WS
A4	37	353784	iLACO_WS
A4	38	354503	iLACO_WS
A4	39	355730	iLACO_WS
A4	40	356486	iLACO_WS
A4	41	357590	iLACO_WS
A4	42	359220	iLACO_WS
A4	43	359148	iLACO_WS
A4	44	360050	iLACO_WS
A4	45	361315	iLACO_WS
A4	46	363552	iLACO_WS
A4	47	364998	iLACO_WS
A4	48	367403	iLACO_WS
A4	49	369305	iLACO_WS
A4	50	371668	iLACO_WS
A4	51	373249	iLACO_WS
A4	52	374997	iLACO_WS
A4	53	375603	iLACO_WS
A4	54	377039	iLACO_WS
A4	55	378218	iLACO_WS
A4	56	378274	iLACO_WS
A4	57	378870	iLACO_WS
A4	58	379285	iLACO_WS
A4	59	379908	iLACO_WS
A4	60	380314	iLACO_WS
A5	1	60494.5	iLACO_v5.9_MashUP
A5	2	58914.2	iLACO_v5.9_MashUP
A5	3	59524.6	iLACO_v5.9_MashUP
A5	4	60486	iLACO_v5.9_MashUP
A5	5	61390.3	iLACO_v5.9_MashUP
A5	6	61747.4	iLACO_v5.9_MashUP
A5	7	62384	iLACO_v5.9_MashUP
A5	8	62455.1	iLACO_v5.9_MashUP
A5	9	63095.9	iLACO_v5.9_MashUP
A5	10	63489.7	iLACO_v5.9_MashUP
A5	11	63817.7	iLACO_v5.9_MashUP
A5	12	64243.8	iLACO_v5.9_MashUP
A5	13	64479.1	iLACO_v5.9_MashUP
A5	14	64851.8	iLACO_v5.9_MashUP
A5	15	65429.7	iLACO_v5.9_MashUP
A5	16	66631.9	iLACO_v5.9_MashUP
A5	17	69828.3	iLACO_v5.9_MashUP
A5	18	78602.8	iLACO_v5.9_MashUP
A5	19	100855	iLACO_v5.9_MashUP
A5	20	145814	iLACO_v5.9_MashUP
A5	21	220088	iLACO_v5.9_MashUP
A5	22	317835	iLACO_v5.9_MashUP
A5	23	405804	iLACO_v5.9_MashUP
A5	24	457514	iLACO_v5.9_MashUP
A5	25	480279	iLACO_v5.9_MashUP
A5	26	493105	iLACO_v5.9_MashUP
A5	27	500438	iLACO_v5.9_MashUP
A5	28	504789	iLACO_v5.9_MashUP
A5	29	508034	iLACO_v5.9_MashUP
A5	30	511172	iLACO_v5.9_MashUP
A5	31	512656	iLACO_v5.9_MashUP
A5	32	514283	iLACO_v5.9_MashUP
A5	33	516436	iLACO_v5.9_MashUP
A5	34	522613	iLACO_v5.9_MashUP
A5	35	525947	iLACO_v5.9_MashUP
A5	36	526529	iLACO_v5.9_MashUP
A5	37	527659	iLACO_v5.9_MashUP
A5	38	528855	iLACO_v5.9_MashUP
A5	39	528445	iLACO_v5.9_MashUP
A5	40	530265	iLACO_v5.9_MashUP
A5	41	529711	iLACO_v5.9_MashUP
A5	42	530500	iLACO_v5.9_MashUP
A5	43	531320	iLACO_v5.9_MashUP
A5	44	531292	iLACO_v5.9_MashUP
A5	45	532162	iLACO_v5.9_MashUP
A5	46	533397	iLACO_v5.9_MashUP
A5	47	532320	iLACO_v5.9_MashUP
A5	48	533280	iLACO_v5.9_MashUP
A5	49	531486	iLACO_v5.9_MashUP
A5	50	533266	iLACO_v5.9_MashUP
A5	51	533244	iLACO_v5.9_MashUP
A5	52	532570	iLACO_v5.9_MashUP
A5	53	532992	iLACO_v5.9_MashUP
A5	54	532979	iLACO_v5.9_MashUP
A5	55	532808	iLACO_v5.9_MashUP
A5	56	533007	iLACO_v5.9_MashUP
A5	57	532749	iLACO_v5.9_MashUP
A5	58	532561	iLACO_v5.9_MashUP
A5	59	533203	iLACO_v5.9_MashUP
A5	60	533280	iLACO_v5.9_MashUP
A6	1	76424.9	iLACO_v7.16_MashUP
A6	2	76959.4	iLACO_v7.16_MashUP
A6	3	77339.2	iLACO_v7.16_MashUP
A6	4	77882.4	iLACO_v7.16_MashUP
A6	5	78759.2	iLACO_v7.16_MashUP
A6	6	79471.7	iLACO_v7.16_MashUP
A6	7	80372.7	iLACO_v7.16_MashUP
A6	8	81224.7	iLACO_v7.16_MashUP
A6	9	82315.9	iLACO_v7.16_MashUP
A6	10	84316.7	iLACO_v7.16_MashUP
A6	11	92036.8	iLACO_v7.16_MashUP
A6	12	119863	iLACO_v7.16_MashUP
A6	13	186554	iLACO_v7.16_MashUP
A6	14	294849	iLACO_v7.16_MashUP
A6	15	400166	iLACO_v7.16_MashUP
A6	16	476998	iLACO_v7.16_MashUP
A6	17	518060	iLACO_v7.16_MashUP
A6	18	538645	iLACO_v7.16_MashUP
A6	19	550215	iLACO_v7.16_MashUP
A6	20	558121	iLACO_v7.16_MashUP
A6	21	565403	iLACO_v7.16_MashUP
A6	22	572907	iLACO_v7.16_MashUP
A6	23	580517	iLACO_v7.16_MashUP
A6	24	585478	iLACO_v7.16_MashUP
A6	25	589152	iLACO_v7.16_MashUP
A6	26	592858	iLACO_v7.16_MashUP
A6	27	595220	iLACO_v7.16_MashUP
A6	28	597490	iLACO_v7.16_MashUP
A6	29	599478	iLACO_v7.16_MashUP
A6	30	600902	iLACO_v7.16_MashUP
A6	31	601680	iLACO_v7.16_MashUP
A6	32	602713	iLACO_v7.16_MashUP
A6	33	603308	iLACO_v7.16_MashUP
A6	34	603486	iLACO_v7.16_MashUP
A6	35	603778	iLACO_v7.16_MashUP
A6	36	604274	iLACO_v7.16_MashUP
A6	37	603137	iLACO_v7.16_MashUP
A6	38	603343	iLACO_v7.16_MashUP
A6	39	603154	iLACO_v7.16_MashUP
A6	40	602971	iLACO_v7.16_MashUP
A6	41	603157	iLACO_v7.16_MashUP
A6	42	602610	iLACO_v7.16_MashUP
A6	43	602570	iLACO_v7.16_MashUP
A6	44	602320	iLACO_v7.16_MashUP
A6	45	602349	iLACO_v7.16_MashUP
A6	46	601941	iLACO_v7.16_MashUP
A6	47	601788	iLACO_v7.16_MashUP
A6	48	601712	iLACO_v7.16_MashUP
A6	49	601306	iLACO_v7.16_MashUP
A6	50	601068	iLACO_v7.16_MashUP
A6	51	600919	iLACO_v7.16_MashUP
A6	52	600618	iLACO_v7.16_MashUP
A6	53	600557	iLACO_v7.16_MashUP
A6	54	600169	iLACO_v7.16_MashUP
A6	55	600055	iLACO_v7.16_MashUP
A6	56	599853	iLACO_v7.16_MashUP
A6	57	600069	iLACO_v7.16_MashUP
A6	58	599660	iLACO_v7.16_MashUP
A6	59	599366	iLACO_v7.16_MashUP
A6	60	598979	iLACO_v7.16_MashUP
A7	1	15374.7	As1e_Bst3
A7	2	15657.8	As1e_Bst3
A7	3	15852.9	As1e_Bst3
A7	4	16087.5	As1e_Bst3
A7	5	16330.5	As1e_Bst3
A7	6	16641.8	As1e_Bst3
A7	7	17002.2	As1e_Bst3
A7	8	17342.3	As1e_Bst3
A7	9	17677.5	As1e_Bst3
A7	10	18153.4	As1e_Bst3
A7	11	18650.8	As1e_Bst3
A7	12	19808.2	As1e_Bst3
A7	13	24307.3	As1e_Bst3
A7	14	42936.8	As1e_Bst3
A7	15	87672.3	As1e_Bst3
A7	16	151558	As1e_Bst3
A7	17	218125	As1e_Bst3
A7	18	283798	As1e_Bst3
A7	19	346589	As1e_Bst3
A7	20	403234	As1e_Bst3
A7	21	454059	As1e_Bst3
A7	22	496897	As1e_Bst3
A7	23	530377	As1e_Bst3
A7	24	553446	As1e_Bst3
A7	25	568716	As1e_Bst3
A7	26	577985	As1e_Bst3
A7	27	583564	As1e_Bst3
A7	28	586410	As1e_Bst3
A7	29	588679	As1e_Bst3
A7	30	590028	As1e_Bst3
A7	31	590694	As1e_Bst3
A7	32	590416	As1e_Bst3
A7	33	590524	As1e_Bst3
A7	34	590392	As1e_Bst3
A7	35	589571	As1e_Bst3
A7	36	589090	As1e_Bst3
A7	37	589230	As1e_Bst3
A7	38	588954	As1e_Bst3
A7	39	588836	As1e_Bst3
A7	40	588619	As1e_Bst3
A7	41	588259	As1e_Bst3
A7	42	587849	As1e_Bst3
A7	43	587941	As1e_Bst3
A7	44	587818	As1e_Bst3
A7	45	587994	As1e_Bst3
A7	46	587473	As1e_Bst3
A7	47	586931	As1e_Bst3
A7	48	586768	As1e_Bst3
A7	49	586223	As1e_Bst3
A7	50	586015	As1e_Bst3
A7	51	585335	As1e_Bst3
A7	52	585212	As1e_Bst3
A7	53	584769	As1e_Bst3
A7	54	584090	As1e_Bst3
A7	55	583966	As1e_Bst3
A7	56	583487	As1e_Bst3
A7	57	583400	As1e_Bst3
A7	58	582790	As1e_Bst3
A7	59	582651	As1e_Bst3
A7	60	582503	As1e_Bst3
A8	1	34292.6	As1e_Bst3_SSIV
A8	2	35518.5	As1e_Bst3_SSIV
A8	3	36449.2	As1e_Bst3_SSIV
A8	4	37260	As1e_Bst3_SSIV
A8	5	38191.8	As1e_Bst3_SSIV
A8	6	39037.3	As1e_Bst3_SSIV
A8	7	41381.5	As1e_Bst3_SSIV
A8	8	63996.6	As1e_Bst3_SSIV
A8	9	184621	As1e_Bst3_SSIV
A8	10	372298	As1e_Bst3_SSIV
A8	11	481540	As1e_Bst3_SSIV
A8	12	528889	As1e_Bst3_SSIV
A8	13	552100	As1e_Bst3_SSIV
A8	14	563029	As1e_Bst3_SSIV
A8	15	572006	As1e_Bst3_SSIV
A8	16	576848	As1e_Bst3_SSIV
A8	17	582622	As1e_Bst3_SSIV
A8	18	585337	As1e_Bst3_SSIV
A8	19	589178	As1e_Bst3_SSIV
A8	20	588521	As1e_Bst3_SSIV
A8	21	591138	As1e_Bst3_SSIV
A8	22	589925	As1e_Bst3_SSIV
A8	23	591179	As1e_Bst3_SSIV
A8	24	590298	As1e_Bst3_SSIV
A8	25	591792	As1e_Bst3_SSIV
A8	26	592165	As1e_Bst3_SSIV
A8	27	590533	As1e_Bst3_SSIV
A8	28	590254	As1e_Bst3_SSIV
A8	29	592022	As1e_Bst3_SSIV
A8	30	591278	As1e_Bst3_SSIV
A8	31	591388	As1e_Bst3_SSIV
A8	32	591431	As1e_Bst3_SSIV
A8	33	591426	As1e_Bst3_SSIV
A8	34	589882	As1e_Bst3_SSIV
A8	35	590598	As1e_Bst3_SSIV
A8	36	590387	As1e_Bst3_SSIV
A8	37	590507	As1e_Bst3_SSIV
A8	38	588505	As1e_Bst3_SSIV
A8	39	589550	As1e_Bst3_SSIV
A8	40	588490	As1e_Bst3_SSIV
A8	41	588314	As1e_Bst3_SSIV
A8	42	588752	As1e_Bst3_SSIV
A8	43	587442	As1e_Bst3_SSIV
A8	44	587151	As1e_Bst3_SSIV
A8	45	586974	As1e_Bst3_SSIV
A8	46	586452	As1e_Bst3_SSIV
A8	47	588154	As1e_Bst3_SSIV
A8	48	587882	As1e_Bst3_SSIV
A8	49	586069	As1e_Bst3_SSIV
A8	50	587208	As1e_Bst3_SSIV
A8	51	586734	As1e_Bst3_SSIV
A8	52	585896	As1e_Bst3_SSIV
A8	53	584626	As1e_Bst3_SSIV
A8	54	584386	As1e_Bst3_SSIV
A8	55	583749	As1e_Bst3_SSIV
A8	56	585166	As1e_Bst3_SSIV
A8	57	583734	As1e_Bst3_SSIV
A8	58	582892	As1e_Bst3_SSIV
A8	59	584201	As1e_Bst3_SSIV
A8	60	583746	As1e_Bst3_SSIV
A9	1	40666.3	As1e_SaphirBst2_SSIV
A9	2	42674.2	As1e_SaphirBst2_SSIV
A9	3	43649.9	As1e_SaphirBst2_SSIV
A9	4	44483.2	As1e_SaphirBst2_SSIV
A9	5	45362.2	As1e_SaphirBst2_SSIV
A9	6	46248.9	As1e_SaphirBst2_SSIV
A9	7	47117.2	As1e_SaphirBst2_SSIV
A9	8	48109.4	As1e_SaphirBst2_SSIV
A9	9	49059.6	As1e_SaphirBst2_SSIV
A9	10	50169.8	As1e_SaphirBst2_SSIV
A9	11	50968.6	As1e_SaphirBst2_SSIV
A9	12	51790.8	As1e_SaphirBst2_SSIV
A9	13	52604	As1e_SaphirBst2_SSIV
A9	14	53180.7	As1e_SaphirBst2_SSIV
A9	15	53714.8	As1e_SaphirBst2_SSIV
A9	16	54264.1	As1e_SaphirBst2_SSIV
A9	17	54856.3	As1e_SaphirBst2_SSIV
A9	18	55334.9	As1e_SaphirBst2_SSIV
A9	19	55802.7	As1e_SaphirBst2_SSIV
A9	20	57017.4	As1e_SaphirBst2_SSIV
A9	21	61510.8	As1e_SaphirBst2_SSIV
A9	22	73945.2	As1e_SaphirBst2_SSIV
A9	23	100774	As1e_SaphirBst2_SSIV
A9	24	147212	As1e_SaphirBst2_SSIV
A9	25	216512	As1e_SaphirBst2_SSIV
A9	26	312929	As1e_SaphirBst2_SSIV
A9	27	419981	As1e_SaphirBst2_SSIV
A9	28	507581	As1e_SaphirBst2_SSIV
A9	29	568338	As1e_SaphirBst2_SSIV
A9	30	607192	As1e_SaphirBst2_SSIV
A9	31	630890	As1e_SaphirBst2_SSIV
A9	32	645214	As1e_SaphirBst2_SSIV
A9	33	653568	As1e_SaphirBst2_SSIV
A9	34	658307	As1e_SaphirBst2_SSIV
A9	35	661219	As1e_SaphirBst2_SSIV
A9	36	664055	As1e_SaphirBst2_SSIV
A9	37	665324	As1e_SaphirBst2_SSIV
A9	38	666096	As1e_SaphirBst2_SSIV
A9	39	666643	As1e_SaphirBst2_SSIV
A9	40	666197	As1e_SaphirBst2_SSIV
A9	41	667474	As1e_SaphirBst2_SSIV
A9	42	667896	As1e_SaphirBst2_SSIV
A9	43	667367	As1e_SaphirBst2_SSIV
A9	44	667261	As1e_SaphirBst2_SSIV
A9	45	667215	As1e_SaphirBst2_SSIV
A9	46	667536	As1e_SaphirBst2_SSIV
A9	47	668148	As1e_SaphirBst2_SSIV
A9	48	669919	As1e_SaphirBst2_SSIV
A9	49	671476	As1e_SaphirBst2_SSIV
A9	50	672125	As1e_SaphirBst2_SSIV
A9	51	672112	As1e_SaphirBst2_SSIV
A9	52	672150	As1e_SaphirBst2_SSIV
A9	53	670942	As1e_SaphirBst2_SSIV
A9	54	670006	As1e_SaphirBst2_SSIV
A9	55	669585	As1e_SaphirBst2_SSIV
A9	56	668396	As1e_SaphirBst2_SSIV
A9	57	667263	As1e_SaphirBst2_SSIV
A9	58	666710	As1e_SaphirBst2_SSIV
A9	59	665959	As1e_SaphirBst2_SSIV
A9	60	664791	As1e_SaphirBst2_SSIV
A10	1	43332.9	As1e_WS
A10	2	42788.7	As1e_WS
A10	3	42544.2	As1e_WS
A10	4	42554	As1e_WS
A10	5	42713.1	As1e_WS
A10	6	42893.5	As1e_WS
A10	7	43128.5	As1e_WS
A10	8	43491.8	As1e_WS
A10	9	43846.1	As1e_WS
A10	10	44262.9	As1e_WS
A10	11	44896.9	As1e_WS
A10	12	46382.6	As1e_WS
A10	13	51700.8	As1e_WS
A10	14	71452.3	As1e_WS
A10	15	122141	As1e_WS
A10	16	192136	As1e_WS
A10	17	247911	As1e_WS
A10	18	282236	As1e_WS
A10	19	303160	As1e_WS
A10	20	316230	As1e_WS
A10	21	325746	As1e_WS
A10	22	333586	As1e_WS
A10	23	339011	As1e_WS
A10	24	343404	As1e_WS
A10	25	347087	As1e_WS
A10	26	350228	As1e_WS
A10	27	352915	As1e_WS
A10	28	355000	As1e_WS
A10	29	356736	As1e_WS
A10	30	358332	As1e_WS
A10	31	359859	As1e_WS
A10	32	361180	As1e_WS
A10	33	362624	As1e_WS
A10	34	362897	As1e_WS
A10	35	364158	As1e_WS
A10	36	365713	As1e_WS
A10	37	367930	As1e_WS
A10	38	371208	As1e_WS
A10	39	374628	As1e_WS
A10	40	377217	As1e_WS
A10	41	379708	As1e_WS
A10	42	381225	As1e_WS
A10	43	382609	As1e_WS
A10	44	383830	As1e_WS
A10	45	384554	As1e_WS
A10	46	385370	As1e_WS
A10	47	385540	As1e_WS
A10	48	386771	As1e_WS
A10	49	387252	As1e_WS
A10	50	387332	As1e_WS
A10	51	387670	As1e_WS
A10	52	387958	As1e_WS
A10	53	388039	As1e_WS
A10	54	388354	As1e_WS
A10	55	388367	As1e_WS
A10	56	388667	As1e_WS
A10	57	388919	As1e_WS
A10	58	388834	As1e_WS
A10	59	388902	As1e_WS
A10	60	389498	As1e_WS
A11	1	47671.2	As1e_v5.9_MashUP
A11	2	46657.7	As1e_v5.9_MashUP
A11	3	46211.3	As1e_v5.9_MashUP
A11	4	46470.2	As1e_v5.9_MashUP
A11	5	46671.3	As1e_v5.9_MashUP
A11	6	47213.3	As1e_v5.9_MashUP
A11	7	47595.3	As1e_v5.9_MashUP
A11	8	48099.5	As1e_v5.9_MashUP
A11	9	48713.9	As1e_v5.9_MashUP
A11	10	49386.6	As1e_v5.9_MashUP
A11	11	49977.9	As1e_v5.9_MashUP
A11	12	50585.3	As1e_v5.9_MashUP
A11	13	51212	As1e_v5.9_MashUP
A11	14	51710.1	As1e_v5.9_MashUP
A11	15	52393.3	As1e_v5.9_MashUP
A11	16	52958.2	As1e_v5.9_MashUP
A11	17	53426.8	As1e_v5.9_MashUP
A11	18	54072.5	As1e_v5.9_MashUP
A11	19	54654	As1e_v5.9_MashUP
A11	20	55070.4	As1e_v5.9_MashUP
A11	21	55653.3	As1e_v5.9_MashUP
A11	22	56144.7	As1e_v5.9_MashUP
A11	23	56664.3	As1e_v5.9_MashUP
A11	24	57079.5	As1e_v5.9_MashUP
A11	25	57616.5	As1e_v5.9_MashUP
A11	26	57928.8	As1e_v5.9_MashUP
A11	27	58393.5	As1e_v5.9_MashUP
A11	28	58934.6	As1e_v5.9_MashUP
A11	29	59786	As1e_v5.9_MashUP
A11	30	61934.7	As1e_v5.9_MashUP
A11	31	68789.2	As1e_v5.9_MashUP
A11	32	87084.9	As1e_v5.9_MashUP
A11	33	123476	As1e_v5.9_MashUP
A11	34	193999	As1e_v5.9_MashUP
A11	35	292288	As1e_v5.9_MashUP
A11	36	387346	As1e_v5.9_MashUP
A11	37	477545	As1e_v5.9_MashUP
A11	38	548511	As1e_v5.9_MashUP
A11	39	598106	As1e_v5.9_MashUP
A11	40	623056	As1e_v5.9_MashUP
A11	41	633254	As1e_v5.9_MashUP
A11	42	637730	As1e_v5.9_MashUP
A11	43	641453	As1e_v5.9_MashUP
A11	44	642156	As1e_v5.9_MashUP
A11	45	644041	As1e_v5.9_MashUP
A11	46	645373	As1e_v5.9_MashUP
A11	47	651752	As1e_v5.9_MashUP
A11	48	659467	As1e_v5.9_MashUP
A11	49	661065	As1e_v5.9_MashUP
A11	50	663465	As1e_v5.9_MashUP
A11	51	663669	As1e_v5.9_MashUP
A11	52	664329	As1e_v5.9_MashUP
A11	53	664753	As1e_v5.9_MashUP
A11	54	665891	As1e_v5.9_MashUP
A11	55	666252	As1e_v5.9_MashUP
A11	56	667503	As1e_v5.9_MashUP
A11	57	667206	As1e_v5.9_MashUP
A11	58	667089	As1e_v5.9_MashUP
A11	59	667460	As1e_v5.9_MashUP
A11	60	667224	As1e_v5.9_MashUP
A12	1	61001.5	As1e_v7.16_MashUP
A12	2	60081.5	As1e_v7.16_MashUP
A12	3	59906.6	As1e_v7.16_MashUP
A12	4	60139.6	As1e_v7.16_MashUP
A12	5	60474	As1e_v7.16_MashUP
A12	6	60922.6	As1e_v7.16_MashUP
A12	7	61545.1	As1e_v7.16_MashUP
A12	8	62248.4	As1e_v7.16_MashUP
A12	9	63512.6	As1e_v7.16_MashUP
A12	10	70857.5	As1e_v7.16_MashUP
A12	11	107706	As1e_v7.16_MashUP
A12	12	202978	As1e_v7.16_MashUP
A12	13	347395	As1e_v7.16_MashUP
A12	14	459553	As1e_v7.16_MashUP
A12	15	519061	As1e_v7.16_MashUP
A12	16	547386	As1e_v7.16_MashUP
A12	17	559919	As1e_v7.16_MashUP
A12	18	570017	As1e_v7.16_MashUP
A12	19	578928	As1e_v7.16_MashUP
A12	20	586690	As1e_v7.16_MashUP
A12	21	594848	As1e_v7.16_MashUP
A12	22	597711	As1e_v7.16_MashUP
A12	23	601895	As1e_v7.16_MashUP
A12	24	603474	As1e_v7.16_MashUP
A12	25	607133	As1e_v7.16_MashUP
A12	26	608687	As1e_v7.16_MashUP
A12	27	611802	As1e_v7.16_MashUP
A12	28	611663	As1e_v7.16_MashUP
A12	29	613424	As1e_v7.16_MashUP
A12	30	614575	As1e_v7.16_MashUP
A12	31	614614	As1e_v7.16_MashUP
A12	32	615227	As1e_v7.16_MashUP
A12	33	616115	As1e_v7.16_MashUP
A12	34	616806	As1e_v7.16_MashUP
A12	35	617166	As1e_v7.16_MashUP
A12	36	616955	As1e_v7.16_MashUP
A12	37	617018	As1e_v7.16_MashUP
A12	38	616174	As1e_v7.16_MashUP
A12	39	615398	As1e_v7.16_MashUP
A12	40	616278	As1e_v7.16_MashUP
A12	41	614832	As1e_v7.16_MashUP
A12	42	615006	As1e_v7.16_MashUP
A12	43	616370	As1e_v7.16_MashUP
A12	44	614069	As1e_v7.16_MashUP
A12	45	613236	As1e_v7.16_MashUP
A12	46	612446	As1e_v7.16_MashUP
A12	47	612858	As1e_v7.16_MashUP
A12	48	611593	As1e_v7.16_MashUP
A12	49	611748	As1e_v7.16_MashUP
A12	50	611673	As1e_v7.16_MashUP
A12	51	611490	As1e_v7.16_MashUP
A12	52	610441	As1e_v7.16_MashUP
A12	53	610184	As1e_v7.16_MashUP
A12	54	609790	As1e_v7.16_MashUP
A12	55	608690	As1e_v7.16_MashUP
A12	56	608768	As1e_v7.16_MashUP
A12	57	608415	As1e_v7.16_MashUP
A12	58	607388	As1e_v7.16_MashUP
A12	59	607018	As1e_v7.16_MashUP
A12	60	606002	As1e_v7.16_MashUP
B1	1	32714.3	iLACO_Bst3
B1	2	33017.3	iLACO_Bst3
B1	3	33532.5	iLACO_Bst3
B1	4	34138.1	iLACO_Bst3
B1	5	34984.8	iLACO_Bst3
B1	6	35808.9	iLACO_Bst3
B1	7	36498.1	iLACO_Bst3
B1	8	37377.7	iLACO_Bst3
B1	9	38236.9	iLACO_Bst3
B1	10	39234.2	iLACO_Bst3
B1	11	40068.3	iLACO_Bst3
B1	12	41064.5	iLACO_Bst3
B1	13	42038.2	iLACO_Bst3
B1	14	43457.4	iLACO_Bst3
B1	15	46188.4	iLACO_Bst3
B1	16	51872.6	iLACO_Bst3
B1	17	63368.8	iLACO_Bst3
B1	18	85418	iLACO_Bst3
B1	19	121767	iLACO_Bst3
B1	20	167185	iLACO_Bst3
B1	21	220941	iLACO_Bst3
B1	22	278725	iLACO_Bst3
B1	23	335520	iLACO_Bst3
B1	24	387122	iLACO_Bst3
B1	25	431120	iLACO_Bst3
B1	26	464635	iLACO_Bst3
B1	27	485376	iLACO_Bst3
B1	28	500300	iLACO_Bst3
B1	29	509679	iLACO_Bst3
B1	30	517598	iLACO_Bst3
B1	31	523152	iLACO_Bst3
B1	32	527111	iLACO_Bst3
B1	33	527778	iLACO_Bst3
B1	34	529776	iLACO_Bst3
B1	35	530370	iLACO_Bst3
B1	36	532584	iLACO_Bst3
B1	37	530142	iLACO_Bst3
B1	38	532486	iLACO_Bst3
B1	39	532858	iLACO_Bst3
B1	40	530641	iLACO_Bst3
B1	41	523181	iLACO_Bst3
B1	42	517124	iLACO_Bst3
B1	43	514488	iLACO_Bst3
B1	44	512953	iLACO_Bst3
B1	45	512586	iLACO_Bst3
B1	46	513388	iLACO_Bst3
B1	47	512355	iLACO_Bst3
B1	48	513693	iLACO_Bst3
B1	49	513921	iLACO_Bst3
B1	50	515804	iLACO_Bst3
B1	51	514624	iLACO_Bst3
B1	52	518158	iLACO_Bst3
B1	53	515224	iLACO_Bst3
B1	54	515357	iLACO_Bst3
B1	55	518787	iLACO_Bst3
B1	56	518642	iLACO_Bst3
B1	57	520127	iLACO_Bst3
B1	58	519294	iLACO_Bst3
B1	59	519100	iLACO_Bst3
B1	60	518838	iLACO_Bst3
B2	1	33515.7	iLACO_Bst3_SSIV
B2	2	34526.6	iLACO_Bst3_SSIV
B2	3	35617.6	iLACO_Bst3_SSIV
B2	4	36753.4	iLACO_Bst3_SSIV
B2	5	37921.3	iLACO_Bst3_SSIV
B2	6	39148	iLACO_Bst3_SSIV
B2	7	41015	iLACO_Bst3_SSIV
B2	8	51159.5	iLACO_Bst3_SSIV
B2	9	117700	iLACO_Bst3_SSIV
B2	10	266071	iLACO_Bst3_SSIV
B2	11	384610	iLACO_Bst3_SSIV
B2	12	438329	iLACO_Bst3_SSIV
B2	13	464219	iLACO_Bst3_SSIV
B2	14	479089	iLACO_Bst3_SSIV
B2	15	489169	iLACO_Bst3_SSIV
B2	16	496872	iLACO_Bst3_SSIV
B2	17	501195	iLACO_Bst3_SSIV
B2	18	506119	iLACO_Bst3_SSIV
B2	19	508877	iLACO_Bst3_SSIV
B2	20	512303	iLACO_Bst3_SSIV
B2	21	514306	iLACO_Bst3_SSIV
B2	22	515486	iLACO_Bst3_SSIV
B2	23	516907	iLACO_Bst3_SSIV
B2	24	517646	iLACO_Bst3_SSIV
B2	25	518607	iLACO_Bst3_SSIV
B2	26	518804	iLACO_Bst3_SSIV
B2	27	518835	iLACO_Bst3_SSIV
B2	28	520798	iLACO_Bst3_SSIV
B2	29	521394	iLACO_Bst3_SSIV
B2	30	522152	iLACO_Bst3_SSIV
B2	31	521998	iLACO_Bst3_SSIV
B2	32	522814	iLACO_Bst3_SSIV
B2	33	522215	iLACO_Bst3_SSIV
B2	34	522965	iLACO_Bst3_SSIV
B2	35	524278	iLACO_Bst3_SSIV
B2	36	523965	iLACO_Bst3_SSIV
B2	37	524008	iLACO_Bst3_SSIV
B2	38	523030	iLACO_Bst3_SSIV
B2	39	522945	iLACO_Bst3_SSIV
B2	40	523769	iLACO_Bst3_SSIV
B2	41	523302	iLACO_Bst3_SSIV
B2	42	523800	iLACO_Bst3_SSIV
B2	43	524479	iLACO_Bst3_SSIV
B2	44	524480	iLACO_Bst3_SSIV
B2	45	524228	iLACO_Bst3_SSIV
B2	46	524699	iLACO_Bst3_SSIV
B2	47	524652	iLACO_Bst3_SSIV
B2	48	525401	iLACO_Bst3_SSIV
B2	49	525530	iLACO_Bst3_SSIV
B2	50	525384	iLACO_Bst3_SSIV
B2	51	525622	iLACO_Bst3_SSIV
B2	52	525775	iLACO_Bst3_SSIV
B2	53	524507	iLACO_Bst3_SSIV
B2	54	525469	iLACO_Bst3_SSIV
B2	55	524811	iLACO_Bst3_SSIV
B2	56	525635	iLACO_Bst3_SSIV
B2	57	524820	iLACO_Bst3_SSIV
B2	58	525839	iLACO_Bst3_SSIV
B2	59	524407	iLACO_Bst3_SSIV
B2	60	524200	iLACO_Bst3_SSIV
B3	1	35659.3	iLACO_SaphirBst2_SSIV
B3	2	37226.7	iLACO_SaphirBst2_SSIV
B3	3	38601.7	iLACO_SaphirBst2_SSIV
B3	4	39784	iLACO_SaphirBst2_SSIV
B3	5	40636.6	iLACO_SaphirBst2_SSIV
B3	6	41645.4	iLACO_SaphirBst2_SSIV
B3	7	42361.9	iLACO_SaphirBst2_SSIV
B3	8	43181.2	iLACO_SaphirBst2_SSIV
B3	9	44064.1	iLACO_SaphirBst2_SSIV
B3	10	44870.1	iLACO_SaphirBst2_SSIV
B3	11	45781.7	iLACO_SaphirBst2_SSIV
B3	12	47174.3	iLACO_SaphirBst2_SSIV
B3	13	52720.9	iLACO_SaphirBst2_SSIV
B3	14	73442.3	iLACO_SaphirBst2_SSIV
B3	15	133525	iLACO_SaphirBst2_SSIV
B3	16	242857	iLACO_SaphirBst2_SSIV
B3	17	367298	iLACO_SaphirBst2_SSIV
B3	18	471904	iLACO_SaphirBst2_SSIV
B3	19	532103	iLACO_SaphirBst2_SSIV
B3	20	566043	iLACO_SaphirBst2_SSIV
B3	21	582029	iLACO_SaphirBst2_SSIV
B3	22	592262	iLACO_SaphirBst2_SSIV
B3	23	597210	iLACO_SaphirBst2_SSIV
B3	24	601482	iLACO_SaphirBst2_SSIV
B3	25	603752	iLACO_SaphirBst2_SSIV
B3	26	605845	iLACO_SaphirBst2_SSIV
B3	27	609208	iLACO_SaphirBst2_SSIV
B3	28	607901	iLACO_SaphirBst2_SSIV
B3	29	611640	iLACO_SaphirBst2_SSIV
B3	30	611642	iLACO_SaphirBst2_SSIV
B3	31	610233	iLACO_SaphirBst2_SSIV
B3	32	612261	iLACO_SaphirBst2_SSIV
B3	33	612605	iLACO_SaphirBst2_SSIV
B3	34	612924	iLACO_SaphirBst2_SSIV
B3	35	611534	iLACO_SaphirBst2_SSIV
B3	36	613882	iLACO_SaphirBst2_SSIV
B3	37	615078	iLACO_SaphirBst2_SSIV
B3	38	615788	iLACO_SaphirBst2_SSIV
B3	39	614979	iLACO_SaphirBst2_SSIV
B3	40	612863	iLACO_SaphirBst2_SSIV
B3	41	612918	iLACO_SaphirBst2_SSIV
B3	42	614216	iLACO_SaphirBst2_SSIV
B3	43	614323	iLACO_SaphirBst2_SSIV
B3	44	612312	iLACO_SaphirBst2_SSIV
B3	45	611725	iLACO_SaphirBst2_SSIV
B3	46	612582	iLACO_SaphirBst2_SSIV
B3	47	611656	iLACO_SaphirBst2_SSIV
B3	48	612549	iLACO_SaphirBst2_SSIV
B3	49	610649	iLACO_SaphirBst2_SSIV
B3	50	609626	iLACO_SaphirBst2_SSIV
B3	51	607688	iLACO_SaphirBst2_SSIV
B3	52	604165	iLACO_SaphirBst2_SSIV
B3	53	606646	iLACO_SaphirBst2_SSIV
B3	54	605360	iLACO_SaphirBst2_SSIV
B3	55	605334	iLACO_SaphirBst2_SSIV
B3	56	603454	iLACO_SaphirBst2_SSIV
B3	57	603290	iLACO_SaphirBst2_SSIV
B3	58	601331	iLACO_SaphirBst2_SSIV
B3	59	601690	iLACO_SaphirBst2_SSIV
B3	60	602629	iLACO_SaphirBst2_SSIV
B4	1	50840.7	iLACO_WS
B4	2	49889.6	iLACO_WS
B4	3	49640.5	iLACO_WS
B4	4	49847.6	iLACO_WS
B4	5	49954.1	iLACO_WS
B4	6	50329	iLACO_WS
B4	7	50705	iLACO_WS
B4	8	51098	iLACO_WS
B4	9	51389	iLACO_WS
B4	10	51888	iLACO_WS
B4	11	52327	iLACO_WS
B4	12	52898	iLACO_WS
B4	13	53444.4	iLACO_WS
B4	14	54074.9	iLACO_WS
B4	15	54711.6	iLACO_WS
B4	16	55870.2	iLACO_WS
B4	17	58570.5	iLACO_WS
B4	18	65519.2	iLACO_WS
B4	19	81604.3	iLACO_WS
B4	20	111135	iLACO_WS
B4	21	153779	iLACO_WS
B4	22	200861	iLACO_WS
B4	23	243489	iLACO_WS
B4	24	276276	iLACO_WS
B4	25	300079	iLACO_WS
B4	26	317393	iLACO_WS
B4	27	329113	iLACO_WS
B4	28	337122	iLACO_WS
B4	29	342691	iLACO_WS
B4	30	346359	iLACO_WS
B4	31	349262	iLACO_WS
B4	32	352659	iLACO_WS
B4	33	354558	iLACO_WS
B4	34	357378	iLACO_WS
B4	35	358517	iLACO_WS
B4	36	359667	iLACO_WS
B4	37	361452	iLACO_WS
B4	38	363131	iLACO_WS
B4	39	363777	iLACO_WS
B4	40	365135	iLACO_WS
B4	41	366008	iLACO_WS
B4	42	366255	iLACO_WS
B4	43	368646	iLACO_WS
B4	44	369877	iLACO_WS
B4	45	372068	iLACO_WS
B4	46	373037	iLACO_WS
B4	47	376447	iLACO_WS
B4	48	379215	iLACO_WS
B4	49	381544	iLACO_WS
B4	50	382662	iLACO_WS
B4	51	383881	iLACO_WS
B4	52	384924	iLACO_WS
B4	53	387201	iLACO_WS
B4	54	387900	iLACO_WS
B4	55	387615	iLACO_WS
B4	56	389092	iLACO_WS
B4	57	389902	iLACO_WS
B4	58	389479	iLACO_WS
B4	59	389665	iLACO_WS
B4	60	390356	iLACO_WS
B5	1	64255.4	iLACO_v5.9_MashUP
B5	2	64219.6	iLACO_v5.9_MashUP
B5	3	64147.4	iLACO_v5.9_MashUP
B5	4	65580.6	iLACO_v5.9_MashUP
B5	5	66610.5	iLACO_v5.9_MashUP
B5	6	66873.2	iLACO_v5.9_MashUP
B5	7	68065.1	iLACO_v5.9_MashUP
B5	8	68464.7	iLACO_v5.9_MashUP
B5	9	69131.7	iLACO_v5.9_MashUP
B5	10	69813.7	iLACO_v5.9_MashUP
B5	11	70239.5	iLACO_v5.9_MashUP
B5	12	70841.4	iLACO_v5.9_MashUP
B5	13	71029.6	iLACO_v5.9_MashUP
B5	14	71822.6	iLACO_v5.9_MashUP
B5	15	72946.6	iLACO_v5.9_MashUP
B5	16	75964.7	iLACO_v5.9_MashUP
B5	17	83883.9	iLACO_v5.9_MashUP
B5	18	105136	iLACO_v5.9_MashUP
B5	19	151497	iLACO_v5.9_MashUP
B5	20	230399	iLACO_v5.9_MashUP
B5	21	343615	iLACO_v5.9_MashUP
B5	22	448583	iLACO_v5.9_MashUP
B5	23	509923	iLACO_v5.9_MashUP
B5	24	543760	iLACO_v5.9_MashUP
B5	25	556950	iLACO_v5.9_MashUP
B5	26	569502	iLACO_v5.9_MashUP
B5	27	570730	iLACO_v5.9_MashUP
B5	28	576722	iLACO_v5.9_MashUP
B5	29	580743	iLACO_v5.9_MashUP
B5	30	582454	iLACO_v5.9_MashUP
B5	31	583842	iLACO_v5.9_MashUP
B5	32	587517	iLACO_v5.9_MashUP
B5	33	590503	iLACO_v5.9_MashUP
B5	34	594737	iLACO_v5.9_MashUP
B5	35	596756	iLACO_v5.9_MashUP
B5	36	596401	iLACO_v5.9_MashUP
B5	37	596060	iLACO_v5.9_MashUP
B5	38	598045	iLACO_v5.9_MashUP
B5	39	597746	iLACO_v5.9_MashUP
B5	40	599576	iLACO_v5.9_MashUP
B5	41	599304	iLACO_v5.9_MashUP
B5	42	599157	iLACO_v5.9_MashUP
B5	43	600135	iLACO_v5.9_MashUP
B5	44	600818	iLACO_v5.9_MashUP
B5	45	601259	iLACO_v5.9_MashUP
B5	46	602305	iLACO_v5.9_MashUP
B5	47	602290	iLACO_v5.9_MashUP
B5	48	602951	iLACO_v5.9_MashUP
B5	49	601980	iLACO_v5.9_MashUP
B5	50	603797	iLACO_v5.9_MashUP
B5	51	604467	iLACO_v5.9_MashUP
B5	52	603414	iLACO_v5.9_MashUP
B5	53	603428	iLACO_v5.9_MashUP
B5	54	604259	iLACO_v5.9_MashUP
B5	55	604190	iLACO_v5.9_MashUP
B5	56	603920	iLACO_v5.9_MashUP
B5	57	604385	iLACO_v5.9_MashUP
B5	58	605183	iLACO_v5.9_MashUP
B5	59	603714	iLACO_v5.9_MashUP
B5	60	603999	iLACO_v5.9_MashUP
B6	1	78887.7	iLACO_v7.16_MashUP
B6	2	78289.8	iLACO_v7.16_MashUP
B6	3	78734.9	iLACO_v7.16_MashUP
B6	4	79538.9	iLACO_v7.16_MashUP
B6	5	80334.2	iLACO_v7.16_MashUP
B6	6	81275.8	iLACO_v7.16_MashUP
B6	7	82421.8	iLACO_v7.16_MashUP
B6	8	83017	iLACO_v7.16_MashUP
B6	9	84296.5	iLACO_v7.16_MashUP
B6	10	86301.3	iLACO_v7.16_MashUP
B6	11	92902.8	iLACO_v7.16_MashUP
B6	12	117318	iLACO_v7.16_MashUP
B6	13	182666	iLACO_v7.16_MashUP
B6	14	301069	iLACO_v7.16_MashUP
B6	15	417891	iLACO_v7.16_MashUP
B6	16	488283	iLACO_v7.16_MashUP
B6	17	528066	iLACO_v7.16_MashUP
B6	18	549417	iLACO_v7.16_MashUP
B6	19	560740	iLACO_v7.16_MashUP
B6	20	568725	iLACO_v7.16_MashUP
B6	21	575178	iLACO_v7.16_MashUP
B6	22	583034	iLACO_v7.16_MashUP
B6	23	589476	iLACO_v7.16_MashUP
B6	24	594869	iLACO_v7.16_MashUP
B6	25	597713	iLACO_v7.16_MashUP
B6	26	600200	iLACO_v7.16_MashUP
B6	27	602188	iLACO_v7.16_MashUP
B6	28	604001	iLACO_v7.16_MashUP
B6	29	604629	iLACO_v7.16_MashUP
B6	30	605488	iLACO_v7.16_MashUP
B6	31	606016	iLACO_v7.16_MashUP
B6	32	605683	iLACO_v7.16_MashUP
B6	33	606358	iLACO_v7.16_MashUP
B6	34	606982	iLACO_v7.16_MashUP
B6	35	606946	iLACO_v7.16_MashUP
B6	36	606475	iLACO_v7.16_MashUP
B6	37	607061	iLACO_v7.16_MashUP
B6	38	607286	iLACO_v7.16_MashUP
B6	39	607619	iLACO_v7.16_MashUP
B6	40	607594	iLACO_v7.16_MashUP
B6	41	607561	iLACO_v7.16_MashUP
B6	42	607919	iLACO_v7.16_MashUP
B6	43	608261	iLACO_v7.16_MashUP
B6	44	607788	iLACO_v7.16_MashUP
B6	45	607846	iLACO_v7.16_MashUP
B6	46	607987	iLACO_v7.16_MashUP
B6	47	607860	iLACO_v7.16_MashUP
B6	48	608369	iLACO_v7.16_MashUP
B6	49	608452	iLACO_v7.16_MashUP
B6	50	608850	iLACO_v7.16_MashUP
B6	51	608566	iLACO_v7.16_MashUP
B6	52	608285	iLACO_v7.16_MashUP
B6	53	608345	iLACO_v7.16_MashUP
B6	54	608512	iLACO_v7.16_MashUP
B6	55	608648	iLACO_v7.16_MashUP
B6	56	608259	iLACO_v7.16_MashUP
B6	57	608393	iLACO_v7.16_MashUP
B6	58	608554	iLACO_v7.16_MashUP
B6	59	608439	iLACO_v7.16_MashUP
B6	60	608753	iLACO_v7.16_MashUP
B7	1	15085.1	As1e_Bst3
B7	2	15156.9	As1e_Bst3
B7	3	15325.7	As1e_Bst3
B7	4	15672.8	As1e_Bst3
B7	5	15961.3	As1e_Bst3
B7	6	16348	As1e_Bst3
B7	7	16750.2	As1e_Bst3
B7	8	17042.9	As1e_Bst3
B7	9	17515	As1e_Bst3
B7	10	17967.2	As1e_Bst3
B7	11	18362.8	As1e_Bst3
B7	12	18606.2	As1e_Bst3
B7	13	19037.6	As1e_Bst3
B7	14	19261.7	As1e_Bst3
B7	15	19576.1	As1e_Bst3
B7	16	20486.8	As1e_Bst3
B7	17	25478.7	As1e_Bst3
B7	18	39589.1	As1e_Bst3
B7	19	70933.2	As1e_Bst3
B7	20	131826	As1e_Bst3
B7	21	227738	As1e_Bst3
B7	22	326380	As1e_Bst3
B7	23	412348	As1e_Bst3
B7	24	480887	As1e_Bst3
B7	25	530703	As1e_Bst3
B7	26	559774	As1e_Bst3
B7	27	574462	As1e_Bst3
B7	28	581679	As1e_Bst3
B7	29	587564	As1e_Bst3
B7	30	590201	As1e_Bst3
B7	31	593426	As1e_Bst3
B7	32	596247	As1e_Bst3
B7	33	594791	As1e_Bst3
B7	34	596378	As1e_Bst3
B7	35	595830	As1e_Bst3
B7	36	596216	As1e_Bst3
B7	37	595444	As1e_Bst3
B7	38	595102	As1e_Bst3
B7	39	594914	As1e_Bst3
B7	40	594369	As1e_Bst3
B7	41	594336	As1e_Bst3
B7	42	593973	As1e_Bst3
B7	43	594048	As1e_Bst3
B7	44	593704	As1e_Bst3
B7	45	592930	As1e_Bst3
B7	46	592959	As1e_Bst3
B7	47	592935	As1e_Bst3
B7	48	592310	As1e_Bst3
B7	49	592225	As1e_Bst3
B7	50	592216	As1e_Bst3
B7	51	592399	As1e_Bst3
B7	52	592028	As1e_Bst3
B7	53	590989	As1e_Bst3
B7	54	590876	As1e_Bst3
B7	55	590993	As1e_Bst3
B7	56	590080	As1e_Bst3
B7	57	590101	As1e_Bst3
B7	58	590473	As1e_Bst3
B7	59	589729	As1e_Bst3
B7	60	589472	As1e_Bst3
B8	1	33801.6	As1e_Bst3_SSIV
B8	2	34474.2	As1e_Bst3_SSIV
B8	3	35338.7	As1e_Bst3_SSIV
B8	4	36438.7	As1e_Bst3_SSIV
B8	5	37438.5	As1e_Bst3_SSIV
B8	6	38743.7	As1e_Bst3_SSIV
B8	7	42100.6	As1e_Bst3_SSIV
B8	8	75616.7	As1e_Bst3_SSIV
B8	9	209477	As1e_Bst3_SSIV
B8	10	378522	As1e_Bst3_SSIV
B8	11	487648	As1e_Bst3_SSIV
B8	12	536816	As1e_Bst3_SSIV
B8	13	557735	As1e_Bst3_SSIV
B8	14	569281	As1e_Bst3_SSIV
B8	15	576428	As1e_Bst3_SSIV
B8	16	583802	As1e_Bst3_SSIV
B8	17	589520	As1e_Bst3_SSIV
B8	18	593485	As1e_Bst3_SSIV
B8	19	596006	As1e_Bst3_SSIV
B8	20	597872	As1e_Bst3_SSIV
B8	21	599358	As1e_Bst3_SSIV
B8	22	599690	As1e_Bst3_SSIV
B8	23	600305	As1e_Bst3_SSIV
B8	24	600282	As1e_Bst3_SSIV
B8	25	600580	As1e_Bst3_SSIV
B8	26	600945	As1e_Bst3_SSIV
B8	27	599793	As1e_Bst3_SSIV
B8	28	600585	As1e_Bst3_SSIV
B8	29	600420	As1e_Bst3_SSIV
B8	30	600001	As1e_Bst3_SSIV
B8	31	600194	As1e_Bst3_SSIV
B8	32	599903	As1e_Bst3_SSIV
B8	33	599302	As1e_Bst3_SSIV
B8	34	598829	As1e_Bst3_SSIV
B8	35	599865	As1e_Bst3_SSIV
B8	36	600244	As1e_Bst3_SSIV
B8	37	598912	As1e_Bst3_SSIV
B8	38	598179	As1e_Bst3_SSIV
B8	39	598906	As1e_Bst3_SSIV
B8	40	598024	As1e_Bst3_SSIV
B8	41	598243	As1e_Bst3_SSIV
B8	42	598667	As1e_Bst3_SSIV
B8	43	597517	As1e_Bst3_SSIV
B8	44	598070	As1e_Bst3_SSIV
B8	45	597109	As1e_Bst3_SSIV
B8	46	597091	As1e_Bst3_SSIV
B8	47	597442	As1e_Bst3_SSIV
B8	48	597215	As1e_Bst3_SSIV
B8	49	596364	As1e_Bst3_SSIV
B8	50	596916	As1e_Bst3_SSIV
B8	51	596167	As1e_Bst3_SSIV
B8	52	595990	As1e_Bst3_SSIV
B8	53	595709	As1e_Bst3_SSIV
B8	54	594628	As1e_Bst3_SSIV
B8	55	594244	As1e_Bst3_SSIV
B8	56	594963	As1e_Bst3_SSIV
B8	57	594397	As1e_Bst3_SSIV
B8	58	594539	As1e_Bst3_SSIV
B8	59	595214	As1e_Bst3_SSIV
B8	60	595033	As1e_Bst3_SSIV
B9	1	35373.4	As1e_SaphirBst2_SSIV
B9	2	37085.9	As1e_SaphirBst2_SSIV
B9	3	38039.7	As1e_SaphirBst2_SSIV
B9	4	38714.5	As1e_SaphirBst2_SSIV
B9	5	39303.9	As1e_SaphirBst2_SSIV
B9	6	39758.7	As1e_SaphirBst2_SSIV
B9	7	40307.3	As1e_SaphirBst2_SSIV
B9	8	41051.5	As1e_SaphirBst2_SSIV
B9	9	41588.8	As1e_SaphirBst2_SSIV
B9	10	42056.1	As1e_SaphirBst2_SSIV
B9	11	42629.4	As1e_SaphirBst2_SSIV
B9	12	43296	As1e_SaphirBst2_SSIV
B9	13	43817.1	As1e_SaphirBst2_SSIV
B9	14	44271.7	As1e_SaphirBst2_SSIV
B9	15	44871.8	As1e_SaphirBst2_SSIV
B9	16	45059.9	As1e_SaphirBst2_SSIV
B9	17	45317.7	As1e_SaphirBst2_SSIV
B9	18	45675.8	As1e_SaphirBst2_SSIV
B9	19	47204	As1e_SaphirBst2_SSIV
B9	20	52843.5	As1e_SaphirBst2_SSIV
B9	21	70646.9	As1e_SaphirBst2_SSIV
B9	22	107294	As1e_SaphirBst2_SSIV
B9	23	165761	As1e_SaphirBst2_SSIV
B9	24	244218	As1e_SaphirBst2_SSIV
B9	25	327906	As1e_SaphirBst2_SSIV
B9	26	403796	As1e_SaphirBst2_SSIV
B9	27	459829	As1e_SaphirBst2_SSIV
B9	28	503964	As1e_SaphirBst2_SSIV
B9	29	535461	As1e_SaphirBst2_SSIV
B9	30	553818	As1e_SaphirBst2_SSIV
B9	31	564504	As1e_SaphirBst2_SSIV
B9	32	571641	As1e_SaphirBst2_SSIV
B9	33	576592	As1e_SaphirBst2_SSIV
B9	34	578280	As1e_SaphirBst2_SSIV
B9	35	580628	As1e_SaphirBst2_SSIV
B9	36	582097	As1e_SaphirBst2_SSIV
B9	37	583206	As1e_SaphirBst2_SSIV
B9	38	583671	As1e_SaphirBst2_SSIV
B9	39	583445	As1e_SaphirBst2_SSIV
B9	40	583968	As1e_SaphirBst2_SSIV
B9	41	584609	As1e_SaphirBst2_SSIV
B9	42	584280	As1e_SaphirBst2_SSIV
B9	43	583941	As1e_SaphirBst2_SSIV
B9	44	584531	As1e_SaphirBst2_SSIV
B9	45	584415	As1e_SaphirBst2_SSIV
B9	46	585044	As1e_SaphirBst2_SSIV
B9	47	586714	As1e_SaphirBst2_SSIV
B9	48	588560	As1e_SaphirBst2_SSIV
B9	49	589639	As1e_SaphirBst2_SSIV
B9	50	589572	As1e_SaphirBst2_SSIV
B9	51	589899	As1e_SaphirBst2_SSIV
B9	52	589798	As1e_SaphirBst2_SSIV
B9	53	589310	As1e_SaphirBst2_SSIV
B9	54	588969	As1e_SaphirBst2_SSIV
B9	55	588174	As1e_SaphirBst2_SSIV
B9	56	588654	As1e_SaphirBst2_SSIV
B9	57	587577	As1e_SaphirBst2_SSIV
B9	58	587611	As1e_SaphirBst2_SSIV
B9	59	586992	As1e_SaphirBst2_SSIV
B9	60	585537	As1e_SaphirBst2_SSIV
B10	1	45252.5	As1e_WS
B10	2	44410.9	As1e_WS
B10	3	44120.7	As1e_WS
B10	4	44265.8	As1e_WS
B10	5	44400.9	As1e_WS
B10	6	44674.9	As1e_WS
B10	7	44989.4	As1e_WS
B10	8	45507.6	As1e_WS
B10	9	45909.7	As1e_WS
B10	10	46410.8	As1e_WS
B10	11	47090.1	As1e_WS
B10	12	49186.4	As1e_WS
B10	13	56988.8	As1e_WS
B10	14	83321.3	As1e_WS
B10	15	138849	As1e_WS
B10	16	208066	As1e_WS
B10	17	262385	As1e_WS
B10	18	296867	As1e_WS
B10	19	317252	As1e_WS
B10	20	330583	As1e_WS
B10	21	340729	As1e_WS
B10	22	347958	As1e_WS
B10	23	353915	As1e_WS
B10	24	358801	As1e_WS
B10	25	363093	As1e_WS
B10	26	365923	As1e_WS
B10	27	368795	As1e_WS
B10	28	370555	As1e_WS
B10	29	371792	As1e_WS
B10	30	372556	As1e_WS
B10	31	373662	As1e_WS
B10	32	375012	As1e_WS
B10	33	376274	As1e_WS
B10	34	377188	As1e_WS
B10	35	379172	As1e_WS
B10	36	380110	As1e_WS
B10	37	383826	As1e_WS
B10	38	386881	As1e_WS
B10	39	390108	As1e_WS
B10	40	393140	As1e_WS
B10	41	394664	As1e_WS
B10	42	396379	As1e_WS
B10	43	396763	As1e_WS
B10	44	397988	As1e_WS
B10	45	399001	As1e_WS
B10	46	399125	As1e_WS
B10	47	399921	As1e_WS
B10	48	400412	As1e_WS
B10	49	401187	As1e_WS
B10	50	400556	As1e_WS
B10	51	401192	As1e_WS
B10	52	401736	As1e_WS
B10	53	401951	As1e_WS
B10	54	401907	As1e_WS
B10	55	402117	As1e_WS
B10	56	402251	As1e_WS
B10	57	402672	As1e_WS
B10	58	403226	As1e_WS
B10	59	403305	As1e_WS
B10	60	403007	As1e_WS
B11	1	46260	As1e_v5.9_MashUP
B11	2	46540.9	As1e_v5.9_MashUP
B11	3	46887.3	As1e_v5.9_MashUP
B11	4	47300.2	As1e_v5.9_MashUP
B11	5	48037.7	As1e_v5.9_MashUP
B11	6	48564.6	As1e_v5.9_MashUP
B11	7	48765.1	As1e_v5.9_MashUP
B11	8	49266.3	As1e_v5.9_MashUP
B11	9	49627.9	As1e_v5.9_MashUP
B11	10	50000.6	As1e_v5.9_MashUP
B11	11	50385.7	As1e_v5.9_MashUP
B11	12	50778.9	As1e_v5.9_MashUP
B11	13	50592.8	As1e_v5.9_MashUP
B11	14	51294.9	As1e_v5.9_MashUP
B11	15	51175.6	As1e_v5.9_MashUP
B11	16	51515.2	As1e_v5.9_MashUP
B11	17	51931.4	As1e_v5.9_MashUP
B11	18	52151	As1e_v5.9_MashUP
B11	19	52516.4	As1e_v5.9_MashUP
B11	20	52553.4	As1e_v5.9_MashUP
B11	21	53012.9	As1e_v5.9_MashUP
B11	22	53131.6	As1e_v5.9_MashUP
B11	23	53471.9	As1e_v5.9_MashUP
B11	24	53584.1	As1e_v5.9_MashUP
B11	25	54185.2	As1e_v5.9_MashUP
B11	26	54826.9	As1e_v5.9_MashUP
B11	27	57490.9	As1e_v5.9_MashUP
B11	28	66377.2	As1e_v5.9_MashUP
B11	29	90870.5	As1e_v5.9_MashUP
B11	30	135582	As1e_v5.9_MashUP
B11	31	196035	As1e_v5.9_MashUP
B11	32	262593	As1e_v5.9_MashUP
B11	33	327375	As1e_v5.9_MashUP
B11	34	391986	As1e_v5.9_MashUP
B11	35	454769	As1e_v5.9_MashUP
B11	36	518206	As1e_v5.9_MashUP
B11	37	558316	As1e_v5.9_MashUP
B11	38	575028	As1e_v5.9_MashUP
B11	39	583042	As1e_v5.9_MashUP
B11	40	589105	As1e_v5.9_MashUP
B11	41	591224	As1e_v5.9_MashUP
B11	42	592949	As1e_v5.9_MashUP
B11	43	595604	As1e_v5.9_MashUP
B11	44	600979	As1e_v5.9_MashUP
B11	45	606437	As1e_v5.9_MashUP
B11	46	610670	As1e_v5.9_MashUP
B11	47	613839	As1e_v5.9_MashUP
B11	48	613731	As1e_v5.9_MashUP
B11	49	613853	As1e_v5.9_MashUP
B11	50	616565	As1e_v5.9_MashUP
B11	51	615542	As1e_v5.9_MashUP
B11	52	615624	As1e_v5.9_MashUP
B11	53	617864	As1e_v5.9_MashUP
B11	54	616157	As1e_v5.9_MashUP
B11	55	616753	As1e_v5.9_MashUP
B11	56	616253	As1e_v5.9_MashUP
B11	57	616578	As1e_v5.9_MashUP
B11	58	617689	As1e_v5.9_MashUP
B11	59	618270	As1e_v5.9_MashUP
B11	60	618669	As1e_v5.9_MashUP
B12	1	60622.6	As1e_v7.16_MashUP
B12	2	60157.2	As1e_v7.16_MashUP
B12	3	60162.7	As1e_v7.16_MashUP
B12	4	60466.5	As1e_v7.16_MashUP
B12	5	60761.9	As1e_v7.16_MashUP
B12	6	61330.1	As1e_v7.16_MashUP
B12	7	61801.9	As1e_v7.16_MashUP
B12	8	62347.8	As1e_v7.16_MashUP
B12	9	63802.9	As1e_v7.16_MashUP
B12	10	72158.8	As1e_v7.16_MashUP
B12	11	117748	As1e_v7.16_MashUP
B12	12	239322	As1e_v7.16_MashUP
B12	13	392438	As1e_v7.16_MashUP
B12	14	484924	As1e_v7.16_MashUP
B12	15	527549	As1e_v7.16_MashUP
B12	16	546929	As1e_v7.16_MashUP
B12	17	557361	As1e_v7.16_MashUP
B12	18	566672	As1e_v7.16_MashUP
B12	19	578610	As1e_v7.16_MashUP
B12	20	587798	As1e_v7.16_MashUP
B12	21	592169	As1e_v7.16_MashUP
B12	22	598743	As1e_v7.16_MashUP
B12	23	602721	As1e_v7.16_MashUP
B12	24	606862	As1e_v7.16_MashUP
B12	25	609757	As1e_v7.16_MashUP
B12	26	612776	As1e_v7.16_MashUP
B12	27	614113	As1e_v7.16_MashUP
B12	28	617188	As1e_v7.16_MashUP
B12	29	617939	As1e_v7.16_MashUP
B12	30	619544	As1e_v7.16_MashUP
B12	31	620851	As1e_v7.16_MashUP
B12	32	621113	As1e_v7.16_MashUP
B12	33	622163	As1e_v7.16_MashUP
B12	34	622336	As1e_v7.16_MashUP
B12	35	622361	As1e_v7.16_MashUP
B12	36	622446	As1e_v7.16_MashUP
B12	37	620990	As1e_v7.16_MashUP
B12	38	621660	As1e_v7.16_MashUP
B12	39	621420	As1e_v7.16_MashUP
B12	40	620887	As1e_v7.16_MashUP
B12	41	621319	As1e_v7.16_MashUP
B12	42	620760	As1e_v7.16_MashUP
B12	43	619302	As1e_v7.16_MashUP
B12	44	620107	As1e_v7.16_MashUP
B12	45	619661	As1e_v7.16_MashUP
B12	46	619814	As1e_v7.16_MashUP
B12	47	617542	As1e_v7.16_MashUP
B12	48	617752	As1e_v7.16_MashUP
B12	49	617257	As1e_v7.16_MashUP
B12	50	617360	As1e_v7.16_MashUP
B12	51	616987	As1e_v7.16_MashUP
B12	52	617240	As1e_v7.16_MashUP
B12	53	616707	As1e_v7.16_MashUP
B12	54	617163	As1e_v7.16_MashUP
B12	55	617376	As1e_v7.16_MashUP
B12	56	618174	As1e_v7.16_MashUP
B12	57	618432	As1e_v7.16_MashUP
B12	58	618083	As1e_v7.16_MashUP
B12	59	616554	As1e_v7.16_MashUP
B12	60	616282	As1e_v7.16_MashUP
C1	1	34259	iLACO_Bst3
C1	2	34543.7	iLACO_Bst3
C1	3	35147.9	iLACO_Bst3
C1	4	35738.6	iLACO_Bst3
C1	5	36479.2	iLACO_Bst3
C1	6	37305.8	iLACO_Bst3
C1	7	38220.8	iLACO_Bst3
C1	8	39029.4	iLACO_Bst3
C1	9	40041.3	iLACO_Bst3
C1	10	40923.4	iLACO_Bst3
C1	11	41726.9	iLACO_Bst3
C1	12	42604.6	iLACO_Bst3
C1	13	43551.7	iLACO_Bst3
C1	14	44230.1	iLACO_Bst3
C1	15	45448	iLACO_Bst3
C1	16	46731	iLACO_Bst3
C1	17	50124.1	iLACO_Bst3
C1	18	58282.3	iLACO_Bst3
C1	19	72987.4	iLACO_Bst3
C1	20	96923.8	iLACO_Bst3
C1	21	132814	iLACO_Bst3
C1	22	182097	iLACO_Bst3
C1	23	238194	iLACO_Bst3
C1	24	296614	iLACO_Bst3
C1	25	351131	iLACO_Bst3
C1	26	401789	iLACO_Bst3
C1	27	444337	iLACO_Bst3
C1	28	478050	iLACO_Bst3
C1	29	503851	iLACO_Bst3
C1	30	520189	iLACO_Bst3
C1	31	531639	iLACO_Bst3
C1	32	537193	iLACO_Bst3
C1	33	543199	iLACO_Bst3
C1	34	545993	iLACO_Bst3
C1	35	551249	iLACO_Bst3
C1	36	552841	iLACO_Bst3
C1	37	556607	iLACO_Bst3
C1	38	553792	iLACO_Bst3
C1	39	557030	iLACO_Bst3
C1	40	557891	iLACO_Bst3
C1	41	561270	iLACO_Bst3
C1	42	560189	iLACO_Bst3
C1	43	560917	iLACO_Bst3
C1	44	561027	iLACO_Bst3
C1	45	561689	iLACO_Bst3
C1	46	561092	iLACO_Bst3
C1	47	563898	iLACO_Bst3
C1	48	566040	iLACO_Bst3
C1	49	564920	iLACO_Bst3
C1	50	566002	iLACO_Bst3
C1	51	566693	iLACO_Bst3
C1	52	564287	iLACO_Bst3
C1	53	565996	iLACO_Bst3
C1	54	568342	iLACO_Bst3
C1	55	565636	iLACO_Bst3
C1	56	566476	iLACO_Bst3
C1	57	569177	iLACO_Bst3
C1	58	565892	iLACO_Bst3
C1	59	566862	iLACO_Bst3
C1	60	568420	iLACO_Bst3
C2	1	35350.1	iLACO_Bst3_SSIV
C2	2	36409.9	iLACO_Bst3_SSIV
C2	3	37681.3	iLACO_Bst3_SSIV
C2	4	38947.5	iLACO_Bst3_SSIV
C2	5	40048.1	iLACO_Bst3_SSIV
C2	6	41303.7	iLACO_Bst3_SSIV
C2	7	42596.3	iLACO_Bst3_SSIV
C2	8	44346.5	iLACO_Bst3_SSIV
C2	9	49859	iLACO_Bst3_SSIV
C2	10	69035.3	iLACO_Bst3_SSIV
C2	11	112553	iLACO_Bst3_SSIV
C2	12	183230	iLACO_Bst3_SSIV
C2	13	262043	iLACO_Bst3_SSIV
C2	14	328054	iLACO_Bst3_SSIV
C2	15	386786	iLACO_Bst3_SSIV
C2	16	438422	iLACO_Bst3_SSIV
C2	17	478981	iLACO_Bst3_SSIV
C2	18	507310	iLACO_Bst3_SSIV
C2	19	523253	iLACO_Bst3_SSIV
C2	20	535341	iLACO_Bst3_SSIV
C2	21	542737	iLACO_Bst3_SSIV
C2	22	545964	iLACO_Bst3_SSIV
C2	23	551375	iLACO_Bst3_SSIV
C2	24	554332	iLACO_Bst3_SSIV
C2	25	556563	iLACO_Bst3_SSIV
C2	26	558599	iLACO_Bst3_SSIV
C2	27	560175	iLACO_Bst3_SSIV
C2	28	560995	iLACO_Bst3_SSIV
C2	29	562088	iLACO_Bst3_SSIV
C2	30	562112	iLACO_Bst3_SSIV
C2	31	562669	iLACO_Bst3_SSIV
C2	32	563336	iLACO_Bst3_SSIV
C2	33	563599	iLACO_Bst3_SSIV
C2	34	564703	iLACO_Bst3_SSIV
C2	35	563987	iLACO_Bst3_SSIV
C2	36	564656	iLACO_Bst3_SSIV
C2	37	565489	iLACO_Bst3_SSIV
C2	38	565364	iLACO_Bst3_SSIV
C2	39	566622	iLACO_Bst3_SSIV
C2	40	567460	iLACO_Bst3_SSIV
C2	41	567203	iLACO_Bst3_SSIV
C2	42	567782	iLACO_Bst3_SSIV
C2	43	567579	iLACO_Bst3_SSIV
C2	44	568365	iLACO_Bst3_SSIV
C2	45	567046	iLACO_Bst3_SSIV
C2	46	567501	iLACO_Bst3_SSIV
C2	47	566085	iLACO_Bst3_SSIV
C2	48	566586	iLACO_Bst3_SSIV
C2	49	566572	iLACO_Bst3_SSIV
C2	50	566320	iLACO_Bst3_SSIV
C2	51	566857	iLACO_Bst3_SSIV
C2	52	566615	iLACO_Bst3_SSIV
C2	53	567283	iLACO_Bst3_SSIV
C2	54	567270	iLACO_Bst3_SSIV
C2	55	568052	iLACO_Bst3_SSIV
C2	56	568298	iLACO_Bst3_SSIV
C2	57	568201	iLACO_Bst3_SSIV
C2	58	569058	iLACO_Bst3_SSIV
C2	59	568990	iLACO_Bst3_SSIV
C2	60	568276	iLACO_Bst3_SSIV
C3	1	32782	iLACO_SaphirBst2_SSIV
C3	2	34496.4	iLACO_SaphirBst2_SSIV
C3	3	35506.9	iLACO_SaphirBst2_SSIV
C3	4	36465.6	iLACO_SaphirBst2_SSIV
C3	5	37621.4	iLACO_SaphirBst2_SSIV
C3	6	38142.8	iLACO_SaphirBst2_SSIV
C3	7	38911.5	iLACO_SaphirBst2_SSIV
C3	8	39672.7	iLACO_SaphirBst2_SSIV
C3	9	40085.1	iLACO_SaphirBst2_SSIV
C3	10	40454.8	iLACO_SaphirBst2_SSIV
C3	11	40702.1	iLACO_SaphirBst2_SSIV
C3	12	41156	iLACO_SaphirBst2_SSIV
C3	13	41354.1	iLACO_SaphirBst2_SSIV
C3	14	41759.5	iLACO_SaphirBst2_SSIV
C3	15	42188.1	iLACO_SaphirBst2_SSIV
C3	16	42396.1	iLACO_SaphirBst2_SSIV
C3	17	43054.8	iLACO_SaphirBst2_SSIV
C3	18	43260.3	iLACO_SaphirBst2_SSIV
C3	19	45178.7	iLACO_SaphirBst2_SSIV
C3	20	48555.8	iLACO_SaphirBst2_SSIV
C3	21	55822.6	iLACO_SaphirBst2_SSIV
C3	22	67268	iLACO_SaphirBst2_SSIV
C3	23	83738.7	iLACO_SaphirBst2_SSIV
C3	24	106744	iLACO_SaphirBst2_SSIV
C3	25	141169	iLACO_SaphirBst2_SSIV
C3	26	203977	iLACO_SaphirBst2_SSIV
C3	27	274438	iLACO_SaphirBst2_SSIV
C3	28	335945	iLACO_SaphirBst2_SSIV
C3	29	395459	iLACO_SaphirBst2_SSIV
C3	30	446558	iLACO_SaphirBst2_SSIV
C3	31	488788	iLACO_SaphirBst2_SSIV
C3	32	514017	iLACO_SaphirBst2_SSIV
C3	33	523700	iLACO_SaphirBst2_SSIV
C3	34	530028	iLACO_SaphirBst2_SSIV
C3	35	539018	iLACO_SaphirBst2_SSIV
C3	36	539124	iLACO_SaphirBst2_SSIV
C3	37	541524	iLACO_SaphirBst2_SSIV
C3	38	542500	iLACO_SaphirBst2_SSIV
C3	39	544816	iLACO_SaphirBst2_SSIV
C3	40	549656	iLACO_SaphirBst2_SSIV
C3	41	549212	iLACO_SaphirBst2_SSIV
C3	42	546825	iLACO_SaphirBst2_SSIV
C3	43	546867	iLACO_SaphirBst2_SSIV
C3	44	548926	iLACO_SaphirBst2_SSIV
C3	45	548788	iLACO_SaphirBst2_SSIV
C3	46	548111	iLACO_SaphirBst2_SSIV
C3	47	549726	iLACO_SaphirBst2_SSIV
C3	48	547815	iLACO_SaphirBst2_SSIV
C3	49	551570	iLACO_SaphirBst2_SSIV
C3	50	552858	iLACO_SaphirBst2_SSIV
C3	51	555352	iLACO_SaphirBst2_SSIV
C3	52	558976	iLACO_SaphirBst2_SSIV
C3	53	556614	iLACO_SaphirBst2_SSIV
C3	54	556152	iLACO_SaphirBst2_SSIV
C3	55	555770	iLACO_SaphirBst2_SSIV
C3	56	556750	iLACO_SaphirBst2_SSIV
C3	57	555922	iLACO_SaphirBst2_SSIV
C3	58	558676	iLACO_SaphirBst2_SSIV
C3	59	556187	iLACO_SaphirBst2_SSIV
C3	60	552710	iLACO_SaphirBst2_SSIV
C4	1	52977	iLACO_WS
C4	2	51919.5	iLACO_WS
C4	3	51517.1	iLACO_WS
C4	4	51630.7	iLACO_WS
C4	5	51916.8	iLACO_WS
C4	6	52278.9	iLACO_WS
C4	7	52542.7	iLACO_WS
C4	8	52883.9	iLACO_WS
C4	9	53454	iLACO_WS
C4	10	54001.4	iLACO_WS
C4	11	54491.6	iLACO_WS
C4	12	54897.5	iLACO_WS
C4	13	55565.4	iLACO_WS
C4	14	56028.3	iLACO_WS
C4	15	56689.3	iLACO_WS
C4	16	57202.3	iLACO_WS
C4	17	57688.1	iLACO_WS
C4	18	58199.5	iLACO_WS
C4	19	58737.3	iLACO_WS
C4	20	59024.8	iLACO_WS
C4	21	59569.6	iLACO_WS
C4	22	59905	iLACO_WS
C4	23	60247	iLACO_WS
C4	24	60521.2	iLACO_WS
C4	25	61460.1	iLACO_WS
C4	26	63479.1	iLACO_WS
C4	27	67761.8	iLACO_WS
C4	28	75077.9	iLACO_WS
C4	29	87210.7	iLACO_WS
C4	30	106128	iLACO_WS
C4	31	127479	iLACO_WS
C4	32	148914	iLACO_WS
C4	33	170728	iLACO_WS
C4	34	192401	iLACO_WS
C4	35	214879	iLACO_WS
C4	36	238180	iLACO_WS
C4	37	261889	iLACO_WS
C4	38	286984	iLACO_WS
C4	39	311917	iLACO_WS
C4	40	330484	iLACO_WS
C4	41	344175	iLACO_WS
C4	42	353312	iLACO_WS
C4	43	356752	iLACO_WS
C4	44	360781	iLACO_WS
C4	45	363882	iLACO_WS
C4	46	367828	iLACO_WS
C4	47	369126	iLACO_WS
C4	48	370983	iLACO_WS
C4	49	372647	iLACO_WS
C4	50	374990	iLACO_WS
C4	51	376439	iLACO_WS
C4	52	377981	iLACO_WS
C4	53	377239	iLACO_WS
C4	54	378937	iLACO_WS
C4	55	381619	iLACO_WS
C4	56	381748	iLACO_WS
C4	57	383885	iLACO_WS
C4	58	386864	iLACO_WS
C4	59	389951	iLACO_WS
C4	60	392154	iLACO_WS
C5	1	62594.4	iLACO_v5.9_MashUP
C5	2	63003	iLACO_v5.9_MashUP
C5	3	64184.8	iLACO_v5.9_MashUP
C5	4	64216.8	iLACO_v5.9_MashUP
C5	5	65357.7	iLACO_v5.9_MashUP
C5	6	66522.8	iLACO_v5.9_MashUP
C5	7	66122.3	iLACO_v5.9_MashUP
C5	8	66949.1	iLACO_v5.9_MashUP
C5	9	67670.7	iLACO_v5.9_MashUP
C5	10	68199.6	iLACO_v5.9_MashUP
C5	11	68452.2	iLACO_v5.9_MashUP
C5	12	69213.7	iLACO_v5.9_MashUP
C5	13	69794.4	iLACO_v5.9_MashUP
C5	14	69869.1	iLACO_v5.9_MashUP
C5	15	70539.6	iLACO_v5.9_MashUP
C5	16	70516.4	iLACO_v5.9_MashUP
C5	17	70571.2	iLACO_v5.9_MashUP
C5	18	71013.8	iLACO_v5.9_MashUP
C5	19	70902.1	iLACO_v5.9_MashUP
C5	20	71906.7	iLACO_v5.9_MashUP
C5	21	72008.1	iLACO_v5.9_MashUP
C5	22	74555.1	iLACO_v5.9_MashUP
C5	23	78980.7	iLACO_v5.9_MashUP
C5	24	87928	iLACO_v5.9_MashUP
C5	25	106761	iLACO_v5.9_MashUP
C5	26	137124	iLACO_v5.9_MashUP
C5	27	187362	iLACO_v5.9_MashUP
C5	28	252484	iLACO_v5.9_MashUP
C5	29	322882	iLACO_v5.9_MashUP
C5	30	385093	iLACO_v5.9_MashUP
C5	31	434539	iLACO_v5.9_MashUP
C5	32	476795	iLACO_v5.9_MashUP
C5	33	513821	iLACO_v5.9_MashUP
C5	34	538328	iLACO_v5.9_MashUP
C5	35	553470	iLACO_v5.9_MashUP
C5	36	562645	iLACO_v5.9_MashUP
C5	37	569632	iLACO_v5.9_MashUP
C5	38	570114	iLACO_v5.9_MashUP
C5	39	574228	iLACO_v5.9_MashUP
C5	40	575783	iLACO_v5.9_MashUP
C5	41	578644	iLACO_v5.9_MashUP
C5	42	583241	iLACO_v5.9_MashUP
C5	43	586635	iLACO_v5.9_MashUP
C5	44	589961	iLACO_v5.9_MashUP
C5	45	591580	iLACO_v5.9_MashUP
C5	46	590191	iLACO_v5.9_MashUP
C5	47	591048	iLACO_v5.9_MashUP
C5	48	591719	iLACO_v5.9_MashUP
C5	49	592420	iLACO_v5.9_MashUP
C5	50	592570	iLACO_v5.9_MashUP
C5	51	592206	iLACO_v5.9_MashUP
C5	52	592842	iLACO_v5.9_MashUP
C5	53	593827	iLACO_v5.9_MashUP
C5	54	593568	iLACO_v5.9_MashUP
C5	55	593376	iLACO_v5.9_MashUP
C5	56	595392	iLACO_v5.9_MashUP
C5	57	594614	iLACO_v5.9_MashUP
C5	58	593585	iLACO_v5.9_MashUP
C5	59	597856	iLACO_v5.9_MashUP
C5	60	597443	iLACO_v5.9_MashUP
C6	1	71212.3	iLACO_v7.16_MashUP
C6	2	71172.9	iLACO_v7.16_MashUP
C6	3	71617.7	iLACO_v7.16_MashUP
C6	4	72300.3	iLACO_v7.16_MashUP
C6	5	73279.3	iLACO_v7.16_MashUP
C6	6	73877.2	iLACO_v7.16_MashUP
C6	7	74631.7	iLACO_v7.16_MashUP
C6	8	75765	iLACO_v7.16_MashUP
C6	9	76512.6	iLACO_v7.16_MashUP
C6	10	77092.2	iLACO_v7.16_MashUP
C6	11	78032.2	iLACO_v7.16_MashUP
C6	12	78760.1	iLACO_v7.16_MashUP
C6	13	79419.5	iLACO_v7.16_MashUP
C6	14	80287.9	iLACO_v7.16_MashUP
C6	15	81207	iLACO_v7.16_MashUP
C6	16	81873.4	iLACO_v7.16_MashUP
C6	17	82782.7	iLACO_v7.16_MashUP
C6	18	84080.9	iLACO_v7.16_MashUP
C6	19	86882.2	iLACO_v7.16_MashUP
C6	20	94714.9	iLACO_v7.16_MashUP
C6	21	115668	iLACO_v7.16_MashUP
C6	22	157619	iLACO_v7.16_MashUP
C6	23	216302	iLACO_v7.16_MashUP
C6	24	278791	iLACO_v7.16_MashUP
C6	25	336647	iLACO_v7.16_MashUP
C6	26	390117	iLACO_v7.16_MashUP
C6	27	435622	iLACO_v7.16_MashUP
C6	28	469170	iLACO_v7.16_MashUP
C6	29	493064	iLACO_v7.16_MashUP
C6	30	506101	iLACO_v7.16_MashUP
C6	31	513992	iLACO_v7.16_MashUP
C6	32	519725	iLACO_v7.16_MashUP
C6	33	523006	iLACO_v7.16_MashUP
C6	34	524872	iLACO_v7.16_MashUP
C6	35	527375	iLACO_v7.16_MashUP
C6	36	531067	iLACO_v7.16_MashUP
C6	37	530409	iLACO_v7.16_MashUP
C6	38	533285	iLACO_v7.16_MashUP
C6	39	535640	iLACO_v7.16_MashUP
C6	40	539016	iLACO_v7.16_MashUP
C6	41	541688	iLACO_v7.16_MashUP
C6	42	542694	iLACO_v7.16_MashUP
C6	43	543674	iLACO_v7.16_MashUP
C6	44	545116	iLACO_v7.16_MashUP
C6	45	546257	iLACO_v7.16_MashUP
C6	46	546278	iLACO_v7.16_MashUP
C6	47	546586	iLACO_v7.16_MashUP
C6	48	547038	iLACO_v7.16_MashUP
C6	49	547401	iLACO_v7.16_MashUP
C6	50	547440	iLACO_v7.16_MashUP
C6	51	548210	iLACO_v7.16_MashUP
C6	52	548559	iLACO_v7.16_MashUP
C6	53	549357	iLACO_v7.16_MashUP
C6	54	549204	iLACO_v7.16_MashUP
C6	55	549303	iLACO_v7.16_MashUP
C6	56	550176	iLACO_v7.16_MashUP
C6	57	551190	iLACO_v7.16_MashUP
C6	58	550733	iLACO_v7.16_MashUP
C6	59	551104	iLACO_v7.16_MashUP
C6	60	551515	iLACO_v7.16_MashUP
C7	1	15003.8	As1e_Bst3
C7	2	15056.8	As1e_Bst3
C7	3	15329	As1e_Bst3
C7	4	15594.2	As1e_Bst3
C7	5	15968.1	As1e_Bst3
C7	6	16314	As1e_Bst3
C7	7	16726.5	As1e_Bst3
C7	8	17216.3	As1e_Bst3
C7	9	17543.4	As1e_Bst3
C7	10	18092.2	As1e_Bst3
C7	11	18679.1	As1e_Bst3
C7	12	19689.5	As1e_Bst3
C7	13	21432	As1e_Bst3
C7	14	26130.1	As1e_Bst3
C7	15	35399.7	As1e_Bst3
C7	16	51881	As1e_Bst3
C7	17	77714.7	As1e_Bst3
C7	18	116716	As1e_Bst3
C7	19	161381	As1e_Bst3
C7	20	204913	As1e_Bst3
C7	21	248656	As1e_Bst3
C7	22	295487	As1e_Bst3
C7	23	346358	As1e_Bst3
C7	24	402765	As1e_Bst3
C7	25	464995	As1e_Bst3
C7	26	516100	As1e_Bst3
C7	27	542931	As1e_Bst3
C7	28	557102	As1e_Bst3
C7	29	564886	As1e_Bst3
C7	30	570234	As1e_Bst3
C7	31	572530	As1e_Bst3
C7	32	573644	As1e_Bst3
C7	33	575480	As1e_Bst3
C7	34	570881	As1e_Bst3
C7	35	567482	As1e_Bst3
C7	36	564952	As1e_Bst3
C7	37	564013	As1e_Bst3
C7	38	563785	As1e_Bst3
C7	39	563093	As1e_Bst3
C7	40	563386	As1e_Bst3
C7	41	563348	As1e_Bst3
C7	42	563880	As1e_Bst3
C7	43	563711	As1e_Bst3
C7	44	562470	As1e_Bst3
C7	45	564316	As1e_Bst3
C7	46	564094	As1e_Bst3
C7	47	563972	As1e_Bst3
C7	48	564492	As1e_Bst3
C7	49	564096	As1e_Bst3
C7	50	563588	As1e_Bst3
C7	51	563312	As1e_Bst3
C7	52	562668	As1e_Bst3
C7	53	563365	As1e_Bst3
C7	54	563338	As1e_Bst3
C7	55	563785	As1e_Bst3
C7	56	564392	As1e_Bst3
C7	57	563999	As1e_Bst3
C7	58	563668	As1e_Bst3
C7	59	563092	As1e_Bst3
C7	60	563845	As1e_Bst3
C8	1	31421	As1e_Bst3_SSIV
C8	2	32493	As1e_Bst3_SSIV
C8	3	33591	As1e_Bst3_SSIV
C8	4	34408.2	As1e_Bst3_SSIV
C8	5	35407.4	As1e_Bst3_SSIV
C8	6	36107.1	As1e_Bst3_SSIV
C8	7	37263.5	As1e_Bst3_SSIV
C8	8	40725.1	As1e_Bst3_SSIV
C8	9	55474	As1e_Bst3_SSIV
C8	10	102967	As1e_Bst3_SSIV
C8	11	187865	As1e_Bst3_SSIV
C8	12	302578	As1e_Bst3_SSIV
C8	13	409867	As1e_Bst3_SSIV
C8	14	464862	As1e_Bst3_SSIV
C8	15	499149	As1e_Bst3_SSIV
C8	16	516936	As1e_Bst3_SSIV
C8	17	528204	As1e_Bst3_SSIV
C8	18	533866	As1e_Bst3_SSIV
C8	19	540174	As1e_Bst3_SSIV
C8	20	541056	As1e_Bst3_SSIV
C8	21	545098	As1e_Bst3_SSIV
C8	22	544213	As1e_Bst3_SSIV
C8	23	546670	As1e_Bst3_SSIV
C8	24	545630	As1e_Bst3_SSIV
C8	25	547756	As1e_Bst3_SSIV
C8	26	547988	As1e_Bst3_SSIV
C8	27	546339	As1e_Bst3_SSIV
C8	28	545114	As1e_Bst3_SSIV
C8	29	547806	As1e_Bst3_SSIV
C8	30	546634	As1e_Bst3_SSIV
C8	31	546879	As1e_Bst3_SSIV
C8	32	547382	As1e_Bst3_SSIV
C8	33	546567	As1e_Bst3_SSIV
C8	34	545746	As1e_Bst3_SSIV
C8	35	546638	As1e_Bst3_SSIV
C8	36	547921	As1e_Bst3_SSIV
C8	37	546825	As1e_Bst3_SSIV
C8	38	545180	As1e_Bst3_SSIV
C8	39	546572	As1e_Bst3_SSIV
C8	40	544552	As1e_Bst3_SSIV
C8	41	544630	As1e_Bst3_SSIV
C8	42	546294	As1e_Bst3_SSIV
C8	43	544164	As1e_Bst3_SSIV
C8	44	543771	As1e_Bst3_SSIV
C8	45	543968	As1e_Bst3_SSIV
C8	46	543249	As1e_Bst3_SSIV
C8	47	545847	As1e_Bst3_SSIV
C8	48	545372	As1e_Bst3_SSIV
C8	49	542477	As1e_Bst3_SSIV
C8	50	545305	As1e_Bst3_SSIV
C8	51	544585	As1e_Bst3_SSIV
C8	52	543862	As1e_Bst3_SSIV
C8	53	542452	As1e_Bst3_SSIV
C8	54	541984	As1e_Bst3_SSIV
C8	55	541696	As1e_Bst3_SSIV
C8	56	544160	As1e_Bst3_SSIV
C8	57	542249	As1e_Bst3_SSIV
C8	58	541415	As1e_Bst3_SSIV
C8	59	543836	As1e_Bst3_SSIV
C8	60	543217	As1e_Bst3_SSIV
C9	1	34695.6	As1e_SaphirBst2_SSIV
C9	2	36508.7	As1e_SaphirBst2_SSIV
C9	3	37619.8	As1e_SaphirBst2_SSIV
C9	4	38424.5	As1e_SaphirBst2_SSIV
C9	5	39334.8	As1e_SaphirBst2_SSIV
C9	6	40421.6	As1e_SaphirBst2_SSIV
C9	7	41170.4	As1e_SaphirBst2_SSIV
C9	8	41990.8	As1e_SaphirBst2_SSIV
C9	9	42743.5	As1e_SaphirBst2_SSIV
C9	10	43814.2	As1e_SaphirBst2_SSIV
C9	11	44101.2	As1e_SaphirBst2_SSIV
C9	12	44551.5	As1e_SaphirBst2_SSIV
C9	13	45287.1	As1e_SaphirBst2_SSIV
C9	14	45653.8	As1e_SaphirBst2_SSIV
C9	15	45903.6	As1e_SaphirBst2_SSIV
C9	16	46309.2	As1e_SaphirBst2_SSIV
C9	17	46495.2	As1e_SaphirBst2_SSIV
C9	18	46660.1	As1e_SaphirBst2_SSIV
C9	19	46778.3	As1e_SaphirBst2_SSIV
C9	20	46954.8	As1e_SaphirBst2_SSIV
C9	21	46962.3	As1e_SaphirBst2_SSIV
C9	22	47357.6	As1e_SaphirBst2_SSIV
C9	23	47504.2	As1e_SaphirBst2_SSIV
C9	24	47544.6	As1e_SaphirBst2_SSIV
C9	25	47948.8	As1e_SaphirBst2_SSIV
C9	26	47837.5	As1e_SaphirBst2_SSIV
C9	27	48101.6	As1e_SaphirBst2_SSIV
C9	28	48320.7	As1e_SaphirBst2_SSIV
C9	29	48312.2	As1e_SaphirBst2_SSIV
C9	30	48605.1	As1e_SaphirBst2_SSIV
C9	31	48727	As1e_SaphirBst2_SSIV
C9	32	48919.6	As1e_SaphirBst2_SSIV
C9	33	48996.6	As1e_SaphirBst2_SSIV
C9	34	49275.1	As1e_SaphirBst2_SSIV
C9	35	49326.7	As1e_SaphirBst2_SSIV
C9	36	49529.5	As1e_SaphirBst2_SSIV
C9	37	49594.9	As1e_SaphirBst2_SSIV
C9	38	49766.6	As1e_SaphirBst2_SSIV
C9	39	49936.1	As1e_SaphirBst2_SSIV
C9	40	49992.8	As1e_SaphirBst2_SSIV
C9	41	50216.7	As1e_SaphirBst2_SSIV
C9	42	50454.1	As1e_SaphirBst2_SSIV
C9	43	50551.3	As1e_SaphirBst2_SSIV
C9	44	50619.6	As1e_SaphirBst2_SSIV
C9	45	50822.3	As1e_SaphirBst2_SSIV
C9	46	51143.7	As1e_SaphirBst2_SSIV
C9	47	51155	As1e_SaphirBst2_SSIV
C9	48	51340	As1e_SaphirBst2_SSIV
C9	49	51519.8	As1e_SaphirBst2_SSIV
C9	50	51720.3	As1e_SaphirBst2_SSIV
C9	51	51759.2	As1e_SaphirBst2_SSIV
C9	52	51968.5	As1e_SaphirBst2_SSIV
C9	53	51959.6	As1e_SaphirBst2_SSIV
C9	54	52087.6	As1e_SaphirBst2_SSIV
C9	55	52374.8	As1e_SaphirBst2_SSIV
C9	56	52247.2	As1e_SaphirBst2_SSIV
C9	57	52495.3	As1e_SaphirBst2_SSIV
C9	58	52528.2	As1e_SaphirBst2_SSIV
C9	59	52788.3	As1e_SaphirBst2_SSIV
C9	60	53096	As1e_SaphirBst2_SSIV
C10	1	44342.1	As1e_WS
C10	2	43540.9	As1e_WS
C10	3	43299.7	As1e_WS
C10	4	43253	As1e_WS
C10	5	43519.9	As1e_WS
C10	6	43765.5	As1e_WS
C10	7	44048.7	As1e_WS
C10	8	44481.6	As1e_WS
C10	9	44867.1	As1e_WS
C10	10	45313.8	As1e_WS
C10	11	45617	As1e_WS
C10	12	46143.2	As1e_WS
C10	13	46837.2	As1e_WS
C10	14	47994.5	As1e_WS
C10	15	50731.8	As1e_WS
C10	16	57599.3	As1e_WS
C10	17	71371.6	As1e_WS
C10	18	96270.8	As1e_WS
C10	19	130942	As1e_WS
[truncated: 3,761 more rows]

## Sheet: TranspMedia_RawData_Fig4A
Well	Cycle	Rn	sample
A7	1	71241.5	Virocult_v5.9
A7	2	71095.9	Virocult_v5.9
A7	3	70947.9	Virocult_v5.9
A7	4	70868.6	Virocult_v5.9
A7	5	70859.7	Virocult_v5.9
A7	6	70899.8	Virocult_v5.9
A7	7	70877.6	Virocult_v5.9
A7	8	70906.3	Virocult_v5.9
A7	9	70970.5	Virocult_v5.9
A7	10	71061	Virocult_v5.9
A7	11	71114.9	Virocult_v5.9
A7	12	71205.6	Virocult_v5.9
A7	13	71634.4	Virocult_v5.9
A7	14	72742	Virocult_v5.9
A7	15	76140.2	Virocult_v5.9
A7	16	87595.9	Virocult_v5.9
A7	17	121955	Virocult_v5.9
A7	18	203225	Virocult_v5.9
A7	19	322585	Virocult_v5.9
A7	20	414711	Virocult_v5.9
A7	21	458343	Virocult_v5.9
A7	22	477086	Virocult_v5.9
A7	23	486039	Virocult_v5.9
A7	24	491748	Virocult_v5.9
A7	25	495421	Virocult_v5.9
A7	26	498331	Virocult_v5.9
A7	27	500074	Virocult_v5.9
A7	28	501647	Virocult_v5.9
A7	29	504450	Virocult_v5.9
A7	30	509376	Virocult_v5.9
A7	31	513194	Virocult_v5.9
A7	32	515597	Virocult_v5.9
A7	33	516168	Virocult_v5.9
A7	34	517642	Virocult_v5.9
A7	35	518234	Virocult_v5.9
A7	36	518895	Virocult_v5.9
A7	37	519207	Virocult_v5.9
A7	38	520128	Virocult_v5.9
A7	39	520466	Virocult_v5.9
A7	40	520804	Virocult_v5.9
A7	41	521384	Virocult_v5.9
A7	42	521822	Virocult_v5.9
A7	43	522240	Virocult_v5.9
A7	44	522513	Virocult_v5.9
A7	45	522632	Virocult_v5.9
A7	46	522840	Virocult_v5.9
A7	47	523003	Virocult_v5.9
A7	48	523375	Virocult_v5.9
A7	49	523309	Virocult_v5.9
A7	50	523246	Virocult_v5.9
A7	51	523644	Virocult_v5.9
A7	52	523616	Virocult_v5.9
A7	53	523790	Virocult_v5.9
A7	54	524097	Virocult_v5.9
A7	55	524390	Virocult_v5.9
A7	56	524671	Virocult_v5.9
A7	57	524984	Virocult_v5.9
A7	58	524886	Virocult_v5.9
A7	59	525309	Virocult_v5.9
A7	60	525238	Virocult_v5.9
A8	1	67817.6	SigmaTranswab_v5.9
A8	2	68072	SigmaTranswab_v5.9
A8	3	68057.6	SigmaTranswab_v5.9
A8	4	68165.9	SigmaTranswab_v5.9
A8	5	68301.5	SigmaTranswab_v5.9
A8	6	68455.5	SigmaTranswab_v5.9
A8	7	68594.9	SigmaTranswab_v5.9
A8	8	68565.7	SigmaTranswab_v5.9
A8	9	68914.9	SigmaTranswab_v5.9
A8	10	69096.7	SigmaTranswab_v5.9
A8	11	69250.1	SigmaTranswab_v5.9
A8	12	69218.8	SigmaTranswab_v5.9
A8	13	69509.9	SigmaTranswab_v5.9
A8	14	70242.3	SigmaTranswab_v5.9
A8	15	71681.3	SigmaTranswab_v5.9
A8	16	75940.1	SigmaTranswab_v5.9
A8	17	91122.8	SigmaTranswab_v5.9
A8	18	138500	SigmaTranswab_v5.9
A8	19	247780	SigmaTranswab_v5.9
A8	20	383052	SigmaTranswab_v5.9
A8	21	460124	SigmaTranswab_v5.9
A8	22	493794	SigmaTranswab_v5.9
A8	23	508070	SigmaTranswab_v5.9
A8	24	515374	SigmaTranswab_v5.9
A8	25	519704	SigmaTranswab_v5.9
A8	26	523395	SigmaTranswab_v5.9
A8	27	524279	SigmaTranswab_v5.9
A8	28	526553	SigmaTranswab_v5.9
A8	29	526207	SigmaTranswab_v5.9
A8	30	529890	SigmaTranswab_v5.9
A8	31	535066	SigmaTranswab_v5.9
A8	32	539930	SigmaTranswab_v5.9
A8	33	542092	SigmaTranswab_v5.9
A8	34	541686	SigmaTranswab_v5.9
A8	35	543955	SigmaTranswab_v5.9
A8	36	543594	SigmaTranswab_v5.9
A8	37	545386	SigmaTranswab_v5.9
A8	38	545912	SigmaTranswab_v5.9
A8	39	544509	SigmaTranswab_v5.9
A8	40	546987	SigmaTranswab_v5.9
A8	41	544995	SigmaTranswab_v5.9
A8	42	545235	SigmaTranswab_v5.9
A8	43	545307	SigmaTranswab_v5.9
A8	44	545691	SigmaTranswab_v5.9
A8	45	547374	SigmaTranswab_v5.9
A8	46	546082	SigmaTranswab_v5.9
A8	47	546306	SigmaTranswab_v5.9
A8	48	546259	SigmaTranswab_v5.9
A8	49	545751	SigmaTranswab_v5.9
A8	50	545845	SigmaTranswab_v5.9
A8	51	547183	SigmaTranswab_v5.9
A8	52	547593	SigmaTranswab_v5.9
A8	53	547161	SigmaTranswab_v5.9
A8	54	547693	SigmaTranswab_v5.9
A8	55	547604	SigmaTranswab_v5.9
A8	56	546289	SigmaTranswab_v5.9
A8	57	548124	SigmaTranswab_v5.9
A8	58	547608	SigmaTranswab_v5.9
A8	59	546602	SigmaTranswab_v5.9
A8	60	546705	SigmaTranswab_v5.9
A9	1	67205.9	eSwab_v5.9
A9	2	67380.7	eSwab_v5.9
A9	3	67685.7	eSwab_v5.9
A9	4	67809.3	eSwab_v5.9
A9	5	68056.9	eSwab_v5.9
A9	6	68300	eSwab_v5.9
A9	7	68527.8	eSwab_v5.9
A9	8	68791.9	eSwab_v5.9
A9	9	69171.1	eSwab_v5.9
A9	10	69348.6	eSwab_v5.9
A9	11	69603.6	eSwab_v5.9
A9	12	69828.7	eSwab_v5.9
A9	13	70113.9	eSwab_v5.9
A9	14	70574.4	eSwab_v5.9
A9	15	71570.8	eSwab_v5.9
A9	16	74744.7	eSwab_v5.9
A9	17	84745.7	eSwab_v5.9
A9	18	115673	eSwab_v5.9
A9	19	197708	eSwab_v5.9
A9	20	339535	eSwab_v5.9
A9	21	462203	eSwab_v5.9
A9	22	519374	eSwab_v5.9
A9	23	542413	eSwab_v5.9
A9	24	553083	eSwab_v5.9
A9	25	558995	eSwab_v5.9
A9	26	562994	eSwab_v5.9
A9	27	565727	eSwab_v5.9
A9	28	568426	eSwab_v5.9
A9	29	570272	eSwab_v5.9
A9	30	572507	eSwab_v5.9
A9	31	576607	eSwab_v5.9
A9	32	581664	eSwab_v5.9
A9	33	584253	eSwab_v5.9
A9	34	585156	eSwab_v5.9
A9	35	585541	eSwab_v5.9
A9	36	586421	eSwab_v5.9
A9	37	587200	eSwab_v5.9
A9	38	586634	eSwab_v5.9
A9	39	586666	eSwab_v5.9
A9	40	586815	eSwab_v5.9
A9	41	586939	eSwab_v5.9
A9	42	586626	eSwab_v5.9
A9	43	586909	eSwab_v5.9
A9	44	586546	eSwab_v5.9
A9	45	586590	eSwab_v5.9
A9	46	586835	eSwab_v5.9
A9	47	586863	eSwab_v5.9
A9	48	586821	eSwab_v5.9
A9	49	586959	eSwab_v5.9
A9	50	586757	eSwab_v5.9
A9	51	586671	eSwab_v5.9
A9	52	586769	eSwab_v5.9
A9	53	586309	eSwab_v5.9
A9	54	586184	eSwab_v5.9
A9	55	586650	eSwab_v5.9
A9	56	585714	eSwab_v5.9
A9	57	585870	eSwab_v5.9
A9	58	585834	eSwab_v5.9
A9	59	585835	eSwab_v5.9
A9	60	585640	eSwab_v5.9
A12	1	38226.4	Beaver1:3_v5.9
A12	2	37563	Beaver1:3_v5.9
A12	3	38121.1	Beaver1:3_v5.9
A12	4	38725.8	Beaver1:3_v5.9
A12	5	39034.9	Beaver1:3_v5.9
A12	6	39063.6	Beaver1:3_v5.9
A12	7	39079.5	Beaver1:3_v5.9
A12	8	39049.8	Beaver1:3_v5.9
A12	9	39069.9	Beaver1:3_v5.9
A12	10	39051.4	Beaver1:3_v5.9
A12	11	39062.1	Beaver1:3_v5.9
A12	12	39388.1	Beaver1:3_v5.9
A12	13	40329.2	Beaver1:3_v5.9
A12	14	43464.4	Beaver1:3_v5.9
A12	15	52228	Beaver1:3_v5.9
A12	16	77322	Beaver1:3_v5.9
A12	17	137026	Beaver1:3_v5.9
A12	18	239966	Beaver1:3_v5.9
A12	19	342884	Beaver1:3_v5.9
A12	20	404907	Beaver1:3_v5.9
A12	21	433610	Beaver1:3_v5.9
A12	22	446576	Beaver1:3_v5.9
A12	23	453695	Beaver1:3_v5.9
A12	24	458528	Beaver1:3_v5.9
A12	25	461850	Beaver1:3_v5.9
A12	26	463519	Beaver1:3_v5.9
A12	27	465493	Beaver1:3_v5.9
A12	28	466212	Beaver1:3_v5.9
A12	29	466762	Beaver1:3_v5.9
A12	30	467444	Beaver1:3_v5.9
A12	31	467659	Beaver1:3_v5.9
A12	32	468062	Beaver1:3_v5.9
A12	33	467954	Beaver1:3_v5.9
A12	34	467861	Beaver1:3_v5.9
A12	35	467652	Beaver1:3_v5.9
A12	36	468540	Beaver1:3_v5.9
A12	37	467075	Beaver1:3_v5.9
A12	38	467933	Beaver1:3_v5.9
A12	39	467494	Beaver1:3_v5.9
A12	40	467699	Beaver1:3_v5.9
A12	41	467078	Beaver1:3_v5.9
A12	42	467315	Beaver1:3_v5.9
A12	43	467001	Beaver1:3_v5.9
A12	44	467364	Beaver1:3_v5.9
A12	45	466935	Beaver1:3_v5.9
A12	46	466941	Beaver1:3_v5.9
A12	47	467602	Beaver1:3_v5.9
A12	48	468867	Beaver1:3_v5.9
A12	49	468698	Beaver1:3_v5.9
A12	50	468409	Beaver1:3_v5.9
A12	51	468516	Beaver1:3_v5.9
A12	52	467497	Beaver1:3_v5.9
A12	53	468134	Beaver1:3_v5.9
A12	54	467646	Beaver1:3_v5.9
A12	55	467295	Beaver1:3_v5.9
A12	56	467146	Beaver1:3_v5.9
A12	57	467102	Beaver1:3_v5.9
A12	58	466926	Beaver1:3_v5.9
A12	59	466703	Beaver1:3_v5.9
A12	60	465783	Beaver1:3_v5.9
B7	1	71140.3	Virocult_v5.9
B7	2	71120.9	Virocult_v5.9
B7	3	71472.3	Virocult_v5.9
B7	4	71458.8	Virocult_v5.9
B7	5	71707	Virocult_v5.9
B7	6	71765.7	Virocult_v5.9
B7	7	71872.9	Virocult_v5.9
B7	8	72120.6	Virocult_v5.9
B7	9	72231	Virocult_v5.9
B7	10	72324.8	Virocult_v5.9
B7	11	72454	Virocult_v5.9
B7	12	72566.2	Virocult_v5.9
B7	13	73042.3	Virocult_v5.9
B7	14	73929.2	Virocult_v5.9
B7	15	76004.2	Virocult_v5.9
B7	16	83902.3	Virocult_v5.9
B7	17	109335	Virocult_v5.9
B7	18	180029	Virocult_v5.9
B7	19	306495	Virocult_v5.9
B7	20	412763	Virocult_v5.9
B7	21	461731	Virocult_v5.9
B7	22	481624	Virocult_v5.9
B7	23	492863	Virocult_v5.9
B7	24	499177	Virocult_v5.9
B7	25	503174	Virocult_v5.9
B7	26	507025	Virocult_v5.9
B7	27	508833	Virocult_v5.9
B7	28	510809	Virocult_v5.9
B7	29	512984	Virocult_v5.9
B7	30	517023	Virocult_v5.9
B7	31	522147	Virocult_v5.9
B7	32	525448	Virocult_v5.9
B7	33	526566	Virocult_v5.9
B7	34	527310	Virocult_v5.9
B7	35	528107	Virocult_v5.9
B7	36	528884	Virocult_v5.9
B7	37	528817	Virocult_v5.9
B7	38	529467	Virocult_v5.9
B7	39	529971	Virocult_v5.9
B7	40	529806	Virocult_v5.9
B7	41	530262	Virocult_v5.9
B7	42	531116	Virocult_v5.9
B7	43	531142	Virocult_v5.9
B7	44	531408	Virocult_v5.9
B7	45	531705	Virocult_v5.9
B7	46	531944	Virocult_v5.9
B7	47	532960	Virocult_v5.9
B7	48	532805	Virocult_v5.9
B7	49	533542	Virocult_v5.9
B7	50	533572	Virocult_v5.9
B7	51	533840	Virocult_v5.9
B7	52	533744	Virocult_v5.9
B7	53	533863	Virocult_v5.9
B7	54	533983	Virocult_v5.9
B7	55	533914	Virocult_v5.9
B7	56	534253	Virocult_v5.9
B7	57	533977	Virocult_v5.9
B7	58	534457	Virocult_v5.9
B7	59	534128	Virocult_v5.9
B7	60	534236	Virocult_v5.9
B8	1	68725.1	SigmaTranswab_v5.9
B8	2	68478.3	SigmaTranswab_v5.9
B8	3	68626.3	SigmaTranswab_v5.9
B8	4	68888	SigmaTranswab_v5.9
B8	5	69045.9	SigmaTranswab_v5.9
B8	6	69307.2	SigmaTranswab_v5.9
B8	7	69652.4	SigmaTranswab_v5.9
B8	8	69996.1	SigmaTranswab_v5.9
B8	9	70084.7	SigmaTranswab_v5.9
B8	10	70307.4	SigmaTranswab_v5.9
B8	11	70504.7	SigmaTranswab_v5.9
B8	12	70926.9	SigmaTranswab_v5.9
B8	13	71244.4	SigmaTranswab_v5.9
B8	14	71704.4	SigmaTranswab_v5.9
B8	15	73322	SigmaTranswab_v5.9
B8	16	78160.5	SigmaTranswab_v5.9
B8	17	93639.4	SigmaTranswab_v5.9
B8	18	140607	SigmaTranswab_v5.9
B8	19	251866	SigmaTranswab_v5.9
B8	20	393735	SigmaTranswab_v5.9
B8	21	476528	SigmaTranswab_v5.9
B8	22	508946	SigmaTranswab_v5.9
B8	23	523641	SigmaTranswab_v5.9
B8	24	531717	SigmaTranswab_v5.9
B8	25	536949	SigmaTranswab_v5.9
B8	26	539679	SigmaTranswab_v5.9
B8	27	542152	SigmaTranswab_v5.9
B8	28	544318	SigmaTranswab_v5.9
B8	29	545805	SigmaTranswab_v5.9
B8	30	548203	SigmaTranswab_v5.9
B8	31	552834	SigmaTranswab_v5.9
B8	32	557958	SigmaTranswab_v5.9
B8	33	560361	SigmaTranswab_v5.9
B8	34	561879	SigmaTranswab_v5.9
B8	35	562744	SigmaTranswab_v5.9
B8	36	563452	SigmaTranswab_v5.9
B8	37	563350	SigmaTranswab_v5.9
B8	38	563963	SigmaTranswab_v5.9
B8	39	564478	SigmaTranswab_v5.9
B8	40	564768	SigmaTranswab_v5.9
B8	41	565339	SigmaTranswab_v5.9
B8	42	565721	SigmaTranswab_v5.9
B8	43	565549	SigmaTranswab_v5.9
B8	44	565202	SigmaTranswab_v5.9
B8	45	565506	SigmaTranswab_v5.9
B8	46	565532	SigmaTranswab_v5.9
B8	47	565998	SigmaTranswab_v5.9
B8	48	566603	SigmaTranswab_v5.9
B8	49	566828	SigmaTranswab_v5.9
B8	50	567032	SigmaTranswab_v5.9
B8	51	567636	SigmaTranswab_v5.9
B8	52	567134	SigmaTranswab_v5.9
B8	53	567919	SigmaTranswab_v5.9
B8	54	567896	SigmaTranswab_v5.9
B8	55	567829	SigmaTranswab_v5.9
B8	56	568047	SigmaTranswab_v5.9
B8	57	568010	SigmaTranswab_v5.9
B8	58	567790	SigmaTranswab_v5.9
B8	59	567724	SigmaTranswab_v5.9
B8	60	567381	SigmaTranswab_v5.9
B9	1	58268.3	eSwab_v5.9
B9	2	58537.5	eSwab_v5.9
B9	3	58605.9	eSwab_v5.9
B9	4	58749.5	eSwab_v5.9
B9	5	58886.8	eSwab_v5.9
B9	6	59096.7	eSwab_v5.9
B9	7	59174.8	eSwab_v5.9
B9	8	59293.3	eSwab_v5.9
B9	9	59413.5	eSwab_v5.9
B9	10	59549	eSwab_v5.9
B9	11	59915.6	eSwab_v5.9
B9	12	60161.8	eSwab_v5.9
B9	13	60301.9	eSwab_v5.9
B9	14	60684.3	eSwab_v5.9
B9	15	61209.7	eSwab_v5.9
B9	16	62885.4	eSwab_v5.9
B9	17	68173.3	eSwab_v5.9
B9	18	85640.3	eSwab_v5.9
B9	19	133252	eSwab_v5.9
B9	20	226395	eSwab_v5.9
B9	21	349134	eSwab_v5.9
B9	22	439249	eSwab_v5.9
B9	23	479235	eSwab_v5.9
B9	24	495774	eSwab_v5.9
B9	25	503797	eSwab_v5.9
B9	26	507015	eSwab_v5.9
B9	27	510004	eSwab_v5.9
B9	28	513604	eSwab_v5.9
B9	29	515405	eSwab_v5.9
B9	30	517594	eSwab_v5.9
B9	31	519737	eSwab_v5.9
B9	32	524846	eSwab_v5.9
B9	33	529331	eSwab_v5.9
B9	34	531149	eSwab_v5.9
B9	35	531248	eSwab_v5.9
B9	36	532766	eSwab_v5.9
B9	37	534663	eSwab_v5.9
B9	38	535212	eSwab_v5.9
B9	39	534490	eSwab_v5.9
B9	40	535493	eSwab_v5.9
B9	41	536097	eSwab_v5.9
B9	42	535209	eSwab_v5.9
B9	43	536394	eSwab_v5.9
B9	44	535894	eSwab_v5.9
B9	45	536182	eSwab_v5.9
B9	46	535911	eSwab_v5.9
B9	47	535728	eSwab_v5.9
B9	48	535291	eSwab_v5.9
B9	49	535388	eSwab_v5.9
B9	50	535384	eSwab_v5.9
B9	51	536044	eSwab_v5.9
B9	52	536774	eSwab_v5.9
B9	53	536938	eSwab_v5.9
B9	54	536464	eSwab_v5.9
B9	55	536727	eSwab_v5.9
B9	56	535933	eSwab_v5.9
B9	57	536255	eSwab_v5.9
B9	58	536495	eSwab_v5.9
B9	59	535870	eSwab_v5.9
B9	60	536379	eSwab_v5.9
B12	1	37426.2	Beaver1:3_v5.9
B12	2	37580.2	Beaver1:3_v5.9
B12	3	37988.6	Beaver1:3_v5.9
B12	4	38289.8	Beaver1:3_v5.9
B12	5	38532.7	Beaver1:3_v5.9
B12	6	38713.5	Beaver1:3_v5.9
B12	7	38790.7	Beaver1:3_v5.9
B12	8	38884.5	Beaver1:3_v5.9
B12	9	38945	Beaver1:3_v5.9
B12	10	38945.8	Beaver1:3_v5.9
B12	11	39109.6	Beaver1:3_v5.9
B12	12	39263.8	Beaver1:3_v5.9
B12	13	39935.6	Beaver1:3_v5.9
B12	14	41814.3	Beaver1:3_v5.9
B12	15	47848.4	Beaver1:3_v5.9
B12	16	64207.6	Beaver1:3_v5.9
B12	17	106373	Beaver1:3_v5.9
B12	18	189088	Beaver1:3_v5.9
B12	19	295876	Beaver1:3_v5.9
B12	20	377039	Beaver1:3_v5.9
B12	21	419547	Beaver1:3_v5.9
B12	22	439882	Beaver1:3_v5.9
B12	23	449969	Beaver1:3_v5.9
B12	24	455920	Beaver1:3_v5.9
B12	25	460234	Beaver1:3_v5.9
B12	26	462984	Beaver1:3_v5.9
B12	27	465384	Beaver1:3_v5.9
B12	28	467295	Beaver1:3_v5.9
B12	29	468211	Beaver1:3_v5.9
B12	30	468465	Beaver1:3_v5.9
B12	31	469504	Beaver1:3_v5.9
B12	32	469859	Beaver1:3_v5.9
B12	33	469625	Beaver1:3_v5.9
B12	34	470439	Beaver1:3_v5.9
B12	35	470199	Beaver1:3_v5.9
B12	36	469893	Beaver1:3_v5.9
B12	37	470118	Beaver1:3_v5.9
B12	38	469292	Beaver1:3_v5.9
B12	39	469073	Beaver1:3_v5.9
B12	40	468980	Beaver1:3_v5.9
B12	41	469174	Beaver1:3_v5.9
B12	42	469054	Beaver1:3_v5.9
B12	43	468792	Beaver1:3_v5.9
B12	44	468669	Beaver1:3_v5.9
B12	45	468622	Beaver1:3_v5.9
B12	46	469047	Beaver1:3_v5.9
B12	47	468427	Beaver1:3_v5.9
B12	48	468047	Beaver1:3_v5.9
B12	49	468714	Beaver1:3_v5.9
B12	50	468615	Beaver1:3_v5.9
B12	51	468686	Beaver1:3_v5.9
B12	52	469387	Beaver1:3_v5.9
B12	53	468109	Beaver1:3_v5.9
B12	54	468470	Beaver1:3_v5.9
B12	55	468683	Beaver1:3_v5.9
B12	56	467820	Beaver1:3_v5.9
B12	57	467949	Beaver1:3_v5.9
B12	58	467315	Beaver1:3_v5.9
B12	59	467674	Beaver1:3_v5.9
B12	60	468469	Beaver1:3_v5.9
C7	1	71076.7	Virocult_v5.9
C7	2	71267.4	Virocult_v5.9
C7	3	71278.6	Virocult_v5.9
C7	4	71479.7	Virocult_v5.9
C7	5	71459.6	Virocult_v5.9
C7	6	71611.9	Virocult_v5.9
C7	7	71802.1	Virocult_v5.9
C7	8	71926.2	Virocult_v5.9
C7	9	72136.4	Virocult_v5.9
C7	10	72251.4	Virocult_v5.9
C7	11	72313.8	Virocult_v5.9
C7	12	72393.8	Virocult_v5.9
C7	13	72499.9	Virocult_v5.9
C7	14	72709.6	Virocult_v5.9
C7	15	73207.6	Virocult_v5.9
C7	16	73305.8	Virocult_v5.9
C7	17	73552.1	Virocult_v5.9
C7	18	73574.1	Virocult_v5.9
C7	19	73820.2	Virocult_v5.9
C7	20	73962.5	Virocult_v5.9
C7	21	74078.2	Virocult_v5.9
C7	22	74467.3	Virocult_v5.9
C7	23	74327.9	Virocult_v5.9
C7	24	74621.1	Virocult_v5.9
C7	25	74625.6	Virocult_v5.9
C7	26	74832.9	Virocult_v5.9
C7	27	74883.6	Virocult_v5.9
C7	28	75021.9	Virocult_v5.9
C7	29	75100.9	Virocult_v5.9
C7	30	75182.6	Virocult_v5.9
C7	31	75293.8	Virocult_v5.9
C7	32	75454.7	Virocult_v5.9
C7	33	75476.6	Virocult_v5.9
C7	34	75790.8	Virocult_v5.9
C7	35	75845	Virocult_v5.9
C7	36	75875.4	Virocult_v5.9
C7	37	75997.8	Virocult_v5.9
C7	38	76288.4	Virocult_v5.9
C7	39	76389.1	Virocult_v5.9
C7	40	76697.8	Virocult_v5.9
C7	41	76873	Virocult_v5.9
C7	42	77014.8	Virocult_v5.9
C7	43	77183.1	Virocult_v5.9
C7	44	77321.2	Virocult_v5.9
C7	45	77395.5	Virocult_v5.9
C7	46	77502.9	Virocult_v5.9
C7	47	77694	Virocult_v5.9
C7	48	77745.6	Virocult_v5.9
C7	49	77708.3	Virocult_v5.9
C7	50	77832.9	Virocult_v5.9
C7	51	77904.9	Virocult_v5.9
C7	52	78012.9	Virocult_v5.9
C7	53	78221.1	Virocult_v5.9
C7	54	78387.8	Virocult_v5.9
C7	55	78486.7	Virocult_v5.9
C7	56	78604.2	Virocult_v5.9
C7	57	78901.9	Virocult_v5.9
C7	58	78891.7	Virocult_v5.9
C7	59	79209.1	Virocult_v5.9
C7	60	79348.3	Virocult_v5.9
C8	1	64166	SigmaTranswab_v5.9
C8	2	64481.9	SigmaTranswab_v5.9
C8	3	64896.1	SigmaTranswab_v5.9
C8	4	65341.2	SigmaTranswab_v5.9
C8	5	65773.7	SigmaTranswab_v5.9
C8	6	66196.4	SigmaTranswab_v5.9
C8	7	66566	SigmaTranswab_v5.9
C8	8	66436.7	SigmaTranswab_v5.9
C8	9	66846.5	SigmaTranswab_v5.9
C8	10	67058.7	SigmaTranswab_v5.9
C8	11	67200.5	SigmaTranswab_v5.9
C8	12	67080.4	SigmaTranswab_v5.9
C8	13	67162.3	SigmaTranswab_v5.9
C8	14	67432	SigmaTranswab_v5.9
C8	15	67836.6	SigmaTranswab_v5.9
C8	16	67462.7	SigmaTranswab_v5.9
C8	17	67578.8	SigmaTranswab_v5.9
C8	18	67740	SigmaTranswab_v5.9
C8	19	67642.5	SigmaTranswab_v5.9
C8	20	68048.4	SigmaTranswab_v5.9
C8	21	67822	SigmaTranswab_v5.9
C8	22	68335.5	SigmaTranswab_v5.9
C8	23	68506.2	SigmaTranswab_v5.9
C8	24	68611.9	SigmaTranswab_v5.9
C8	25	68732.7	SigmaTranswab_v5.9
C8	26	68967.8	SigmaTranswab_v5.9
C8	27	68822.2	SigmaTranswab_v5.9
C8	28	69163.6	SigmaTranswab_v5.9
C8	29	68977.5	SigmaTranswab_v5.9
C8	30	69581.7	SigmaTranswab_v5.9
C8	31	69701.2	SigmaTranswab_v5.9
C8	32	69874	SigmaTranswab_v5.9
C8	33	69962.9	SigmaTranswab_v5.9
C8	34	69918.2	SigmaTranswab_v5.9
C8	35	70276.4	SigmaTranswab_v5.9
C8	36	70176.6	SigmaTranswab_v5.9
C8	37	70623.6	SigmaTranswab_v5.9
C8	38	70770.1	SigmaTranswab_v5.9
C8	39	70457.6	SigmaTranswab_v5.9
C8	40	71203.1	SigmaTranswab_v5.9
C8	41	70914.2	SigmaTranswab_v5.9
C8	42	71069.7	SigmaTranswab_v5.9
C8	43	71252.2	SigmaTranswab_v5.9
C8	44	71338.1	SigmaTranswab_v5.9
C8	45	71880.7	SigmaTranswab_v5.9
C8	46	71646.7	SigmaTranswab_v5.9
C8	47	71874.3	SigmaTranswab_v5.9
C8	48	71931	SigmaTranswab_v5.9
C8	49	72108.9	SigmaTranswab_v5.9
C8	50	72209.6	SigmaTranswab_v5.9
C8	51	72688.6	SigmaTranswab_v5.9
C8	52	72908.6	SigmaTranswab_v5.9
C8	53	72893.7	SigmaTranswab_v5.9
C8	54	73075.8	SigmaTranswab_v5.9
C8	55	73122.7	SigmaTranswab_v5.9
C8	56	73009	SigmaTranswab_v5.9
C8	57	73464.2	SigmaTranswab_v5.9
C8	58	73327.7	SigmaTranswab_v5.9
C8	59	73328.5	SigmaTranswab_v5.9
C8	60	73535	SigmaTranswab_v5.9
C9	1	58503	eSwab_v5.9
C9	2	58516.1	eSwab_v5.9
C9	3	59248.6	eSwab_v5.9
C9	4	59518.8	eSwab_v5.9
C9	5	59877.9	eSwab_v5.9
C9	6	60157.5	eSwab_v5.9
C9	7	60457.2	eSwab_v5.9
C9	8	60888.6	eSwab_v5.9
C9	9	61435.6	eSwab_v5.9
C9	10	61604.7	eSwab_v5.9
C9	11	61739.6	eSwab_v5.9
C9	12	61937.8	eSwab_v5.9
C9	13	62054	eSwab_v5.9
C9	14	62326.5	eSwab_v5.9
C9	15	62354.8	eSwab_v5.9
C9	16	62531	eSwab_v5.9
C9	17	62860.6	eSwab_v5.9
C9	18	62790.5	eSwab_v5.9
C9	19	62953	eSwab_v5.9
C9	20	63226.3	eSwab_v5.9
C9	21	63308.6	eSwab_v5.9
C9	22	63434.5	eSwab_v5.9
C9	23	63548	eSwab_v5.9
C9	24	63771.4	eSwab_v5.9
C9	25	63796.4	eSwab_v5.9
C9	26	64146.4	eSwab_v5.9
C9	27	64400.2	eSwab_v5.9
C9	28	64385.8	eSwab_v5.9
C9	29	64571.1	eSwab_v5.9
C9	30	64577.2	eSwab_v5.9
C9	31	64800.5	eSwab_v5.9
C9	32	64971.9	eSwab_v5.9
C9	33	65006.6	eSwab_v5.9
C9	34	65172.1	eSwab_v5.9
C9	35	65325.9	eSwab_v5.9
C9	36	65589.2	eSwab_v5.9
C9	37	65537.5	eSwab_v5.9
C9	38	65595.5	eSwab_v5.9
C9	39	66011.3	eSwab_v5.9
C9	40	65978.4	eSwab_v5.9
C9	41	66081.7	eSwab_v5.9
C9	42	66337.8	eSwab_v5.9
C9	43	66337.5	eSwab_v5.9
C9	44	66496.7	eSwab_v5.9
C9	45	66583.8	eSwab_v5.9
C9	46	66821	eSwab_v5.9
C9	47	66905.1	eSwab_v5.9
C9	48	67066	eSwab_v5.9
C9	49	67259.2	eSwab_v5.9
C9	50	67188.7	eSwab_v5.9
C9	51	67321.3	eSwab_v5.9
C9	52	67452.1	eSwab_v5.9
C9	53	67534.6	eSwab_v5.9
C9	54	67804	eSwab_v5.9
C9	55	68079.3	eSwab_v5.9
C9	56	68114.8	eSwab_v5.9
C9	57	68277.1	eSwab_v5.9
C9	58	68365.7	eSwab_v5.9
C9	59	68662.3	eSwab_v5.9
C9	60	68660	eSwab_v5.9
C12	1	43372.1	Beaver1:3_v5.9
C12	2	43148.1	Beaver1:3_v5.9
C12	3	43256.5	Beaver1:3_v5.9
C12	4	43200.2	Beaver1:3_v5.9
C12	5	43262.4	Beaver1:3_v5.9
C12	6	43377.1	Beaver1:3_v5.9
C12	7	43394.9	Beaver1:3_v5.9
C12	8	43574.1	Beaver1:3_v5.9
C12	9	43749.6	Beaver1:3_v5.9
C12	10	43808	Beaver1:3_v5.9
C12	11	43825	Beaver1:3_v5.9
C12	12	43996.4	Beaver1:3_v5.9
C12	13	44071.1	Beaver1:3_v5.9
C12	14	44053.8	Beaver1:3_v5.9
C12	15	44176.2	Beaver1:3_v5.9
C12	16	44246.9	Beaver1:3_v5.9
C12	17	44293.3	Beaver1:3_v5.9
C12	18	44356.1	Beaver1:3_v5.9
C12	19	44444.4	Beaver1:3_v5.9
C12	20	44458.3	Beaver1:3_v5.9
C12	21	44511.2	Beaver1:3_v5.9
C12	22	44679.6	Beaver1:3_v5.9
C12	23	44748.3	Beaver1:3_v5.9
C12	24	44839.8	Beaver1:3_v5.9
C12	25	44958	Beaver1:3_v5.9
C12	26	44954.8	Beaver1:3_v5.9
C12	27	45073.2	Beaver1:3_v5.9
C12	28	45016.3	Beaver1:3_v5.9
C12	29	45119.2	Beaver1:3_v5.9
C12	30	45144.9	Beaver1:3_v5.9
C12	31	45143.6	Beaver1:3_v5.9
C12	32	45250.8	Beaver1:3_v5.9
C12	33	45184.8	Beaver1:3_v5.9
C12	34	45223.8	Beaver1:3_v5.9
C12	35	45241.9	Beaver1:3_v5.9
C12	36	45247.6	Beaver1:3_v5.9
C12	37	45312.4	Beaver1:3_v5.9
C12	38	45336.5	Beaver1:3_v5.9
C12	39	45402.2	Beaver1:3_v5.9
C12	40	45526.8	Beaver1:3_v5.9
C12	41	45484.9	Beaver1:3_v5.9
C12	42	45629.4	Beaver1:3_v5.9
C12	43	45774.6	Beaver1:3_v5.9
C12	44	45748.4	Beaver1:3_v5.9
C12	45	45732.3	Beaver1:3_v5.9
C12	46	45925.4	Beaver1:3_v5.9
C12	47	45912.3	Beaver1:3_v5.9
C12	48	45895.2	Beaver1:3_v5.9
C12	49	45924.2	Beaver1:3_v5.9
C12	50	45956.7	Beaver1:3_v5.9
C12	51	46156.1	Beaver1:3_v5.9
C12	52	46012.3	Beaver1:3_v5.9
C12	53	45973.7	Beaver1:3_v5.9
C12	54	46074.8	Beaver1:3_v5.9
C12	55	46086.1	Beaver1:3_v5.9
C12	56	46223.8	Beaver1:3_v5.9
C12	57	46252.5	Beaver1:3_v5.9
C12	58	46203.3	Beaver1:3_v5.9
C12	59	46420.2	Beaver1:3_v5.9
C12	60	46433.5	Beaver1:3_v5.9
D7	1	67696.6	Virocult_v5.9
D7	2	68338.4	Virocult_v5.9
D7	3	68593.8	Virocult_v5.9
D7	4	69309.6	Virocult_v5.9
D7	5	69813.1	Virocult_v5.9
D7	6	70352.8	Virocult_v5.9
D7	7	70638.4	Virocult_v5.9
D7	8	70616.5	Virocult_v5.9
D7	9	70898.2	Virocult_v5.9
D7	10	71164.9	Virocult_v5.9
D7	11	71156.4	Virocult_v5.9
D7	12	71445.5	Virocult_v5.9
D7	13	71394.6	Virocult_v5.9
D7	14	71566.6	Virocult_v5.9
D7	15	71923.4	Virocult_v5.9
D7	16	71987.1	Virocult_v5.9
D7	17	72060.7	Virocult_v5.9
D7	18	72056.9	Virocult_v5.9
D7	19	72288.2	Virocult_v5.9
D7	20	72411.9	Virocult_v5.9
D7	21	72293.6	Virocult_v5.9
D7	22	72528.9	Virocult_v5.9
D7	23	72449.1	Virocult_v5.9
D7	24	72463.3	Virocult_v5.9
D7	25	72729.9	Virocult_v5.9
D7	26	72703.7	Virocult_v5.9
D7	27	72997.9	Virocult_v5.9
D7	28	73036.5	Virocult_v5.9
D7	29	73255.1	Virocult_v5.9
D7	30	73243.8	Virocult_v5.9
D7	31	73425.5	Virocult_v5.9
D7	32	73501	Virocult_v5.9
D7	33	73659.5	Virocult_v5.9
D7	34	73920	Virocult_v5.9
D7	35	73969.5	Virocult_v5.9
D7	36	74124.3	Virocult_v5.9
D7	37	74256.2	Virocult_v5.9
D7	38	74417.1	Virocult_v5.9
D7	39	74465.6	Virocult_v5.9
D7	40	74666	Virocult_v5.9
D7	41	74883.8	Virocult_v5.9
D7	42	74855.5	Virocult_v5.9
D7	43	75065	Virocult_v5.9
D7	44	75143.4	Virocult_v5.9
D7	45	75211	Virocult_v5.9
D7	46	75319.7	Virocult_v5.9
D7	47	75440	Virocult_v5.9
D7	48	75527.2	Virocult_v5.9
D7	49	75608.5	Virocult_v5.9
D7	50	75887.4	Virocult_v5.9
D7	51	76001	Virocult_v5.9
D7	52	76207.8	Virocult_v5.9
D7	53	76122.8	Virocult_v5.9
D7	54	76502.6	Virocult_v5.9
D7	55	76593.9	Virocult_v5.9
D7	56	76894.9	Virocult_v5.9
D7	57	77078.3	Virocult_v5.9
D7	58	77167	Virocult_v5.9
D7	59	77689.7	Virocult_v5.9
D7	60	78205	Virocult_v5.9
D8	1	61048.4	SigmaTranswab_v5.9
D8	2	61477.2	SigmaTranswab_v5.9
D8	3	61989.9	SigmaTranswab_v5.9
D8	4	62690.8	SigmaTranswab_v5.9
D8	5	63074.1	SigmaTranswab_v5.9
D8	6	63552.2	SigmaTranswab_v5.9
D8	7	63959.5	SigmaTranswab_v5.9
D8	8	64084.6	SigmaTranswab_v5.9
D8	9	64400.9	SigmaTranswab_v5.9
D8	10	64724.1	SigmaTranswab_v5.9
D8	11	65109.4	SigmaTranswab_v5.9
D8	12	64997.5	SigmaTranswab_v5.9
D8	13	65196.6	SigmaTranswab_v5.9
D8	14	65582.3	SigmaTranswab_v5.9
D8	15	65727.8	SigmaTranswab_v5.9
D8	16	65598	SigmaTranswab_v5.9
D8	17	65622.2	SigmaTranswab_v5.9
D8	18	65950.8	SigmaTranswab_v5.9
D8	19	65824.5	SigmaTranswab_v5.9
D8	20	66242.1	SigmaTranswab_v5.9
D8	21	66199.4	SigmaTranswab_v5.9
D8	22	66613	SigmaTranswab_v5.9
D8	23	66555	SigmaTranswab_v5.9
D8	24	66757.2	SigmaTranswab_v5.9
D8	25	66864	SigmaTranswab_v5.9
D8	26	67124.8	SigmaTranswab_v5.9
D8	27	67026.6	SigmaTranswab_v5.9
D8	28	67296.1	SigmaTranswab_v5.9
D8	29	67185.6	SigmaTranswab_v5.9
D8	30	67601.5	SigmaTranswab_v5.9
D8	31	67786.5	SigmaTranswab_v5.9
D8	32	67878.2	SigmaTranswab_v5.9
D8	33	67964.2	SigmaTranswab_v5.9
D8	34	67923.3	SigmaTranswab_v5.9
D8	35	68179.2	SigmaTranswab_v5.9
D8	36	68217.2	SigmaTranswab_v5.9
D8	37	68505.2	SigmaTranswab_v5.9
D8	38	68679.5	SigmaTranswab_v5.9
D8	39	68572.4	SigmaTranswab_v5.9
D8	40	68969.9	SigmaTranswab_v5.9
D8	41	68922.9	SigmaTranswab_v5.9
D8	42	69080	SigmaTranswab_v5.9
D8	43	69326.6	SigmaTranswab_v5.9
D8	44	69402.3	SigmaTranswab_v5.9
D8	45	69771.9	SigmaTranswab_v5.9
D8	46	69634.9	SigmaTranswab_v5.9
D8	47	69826.7	SigmaTranswab_v5.9
D8	48	69935.2	SigmaTranswab_v5.9
D8	49	70143.3	SigmaTranswab_v5.9
D8	50	70171.8	SigmaTranswab_v5.9
D8	51	70595.9	SigmaTranswab_v5.9
D8	52	70831.8	SigmaTranswab_v5.9
D8	53	70906	SigmaTranswab_v5.9
D8	54	71078.9	SigmaTranswab_v5.9
D8	55	71331.6	SigmaTranswab_v5.9
D8	56	71589.3	SigmaTranswab_v5.9
D8	57	72296.5	SigmaTranswab_v5.9
D8	58	73234.2	SigmaTranswab_v5.9
D8	59	74849.9	SigmaTranswab_v5.9
D8	60	77271.5	SigmaTranswab_v5.9
D9	1	58563.7	eSwab_v5.9
D9	2	58878	eSwab_v5.9
D9	3	59265.3	eSwab_v5.9
D9	4	59574.6	eSwab_v5.9
D9	5	59945.1	eSwab_v5.9
D9	6	60068.5	eSwab_v5.9
D9	7	60297.5	eSwab_v5.9
D9	8	60529.2	eSwab_v5.9
D9	9	60897	eSwab_v5.9
D9	10	61013.1	eSwab_v5.9
D9	11	60990.7	eSwab_v5.9
D9	12	61177.3	eSwab_v5.9
D9	13	61456.7	eSwab_v5.9
D9	14	61631	eSwab_v5.9
D9	15	61735.1	eSwab_v5.9
D9	16	61821.3	eSwab_v5.9
D9	17	62164.7	eSwab_v5.9
D9	18	62042.8	eSwab_v5.9
D9	19	62246.1	eSwab_v5.9
D9	20	62486.6	eSwab_v5.9
D9	21	62497.7	eSwab_v5.9
D9	22	62686.8	eSwab_v5.9
D9	23	62816.7	eSwab_v5.9
D9	24	62960.9	eSwab_v5.9
D9	25	63044	eSwab_v5.9
D9	26	63599.9	eSwab_v5.9
D9	27	63734.9	eSwab_v5.9
D9	28	63466.1	eSwab_v5.9
D9	29	63604	eSwab_v5.9
D9	30	63677.4	eSwab_v5.9
D9	31	63853.1	eSwab_v5.9
D9	32	63948.8	eSwab_v5.9
D9	33	63957.8	eSwab_v5.9
D9	34	64284.9	eSwab_v5.9
D9	35	64552.3	eSwab_v5.9
D9	36	64565.8	eSwab_v5.9
D9	37	64442.3	eSwab_v5.9
D9	38	64715.4	eSwab_v5.9
D9	39	64951.5	eSwab_v5.9
D9	40	65065	eSwab_v5.9
D9	41	65042.9	eSwab_v5.9
D9	42	65449	eSwab_v5.9
D9	43	65202	eSwab_v5.9
D9	44	65506.9	eSwab_v5.9
D9	45	65569	eSwab_v5.9
D9	46	65672.9	eSwab_v5.9
D9	47	65828.8	eSwab_v5.9
D9	48	65908.7	eSwab_v5.9
D9	49	66054.4	eSwab_v5.9
D9	50	66153.7	eSwab_v5.9
D9	51	66259.7	eSwab_v5.9
D9	52	66262.2	eSwab_v5.9
D9	53	66434.1	eSwab_v5.9
D9	54	66603.7	eSwab_v5.9
D9	55	66658	eSwab_v5.9
D9	56	67080.4	eSwab_v5.9
D9	57	67007.7	eSwab_v5.9
D9	58	67163.8	eSwab_v5.9
D9	59	67393.8	eSwab_v5.9
D9	60	67544	eSwab_v5.9
D12	1	21056.9	Beaver1:3_v5.9
D12	2	21656.7	Beaver1:3_v5.9
D12	3	22013.6	Beaver1:3_v5.9
D12	4	22300.2	Beaver1:3_v5.9
D12	5	22479.8	Beaver1:3_v5.9
D12	6	22614.8	Beaver1:3_v5.9
D12	7	22759.6	Beaver1:3_v5.9
D12	8	22889.8	Beaver1:3_v5.9
D12	9	22995.5	Beaver1:3_v5.9
D12	10	22992.3	Beaver1:3_v5.9
D12	11	22983.6	Beaver1:3_v5.9
D12	12	23010.8	Beaver1:3_v5.9
D12	13	22950	Beaver1:3_v5.9
D12	14	22889.2	Beaver1:3_v5.9
D12	15	22811.2	Beaver1:3_v5.9
D12	16	22732	Beaver1:3_v5.9
D12	17	22611.4	Beaver1:3_v5.9
D12	18	22630.8	Beaver1:3_v5.9
D12	19	22642.6	Beaver1:3_v5.9
D12	20	22485.6	Beaver1:3_v5.9
D12	21	22445.3	Beaver1:3_v5.9
D12	22	22488.3	Beaver1:3_v5.9
D12	23	22367.4	Beaver1:3_v5.9
D12	24	22353.3	Beaver1:3_v5.9
D12	25	22375.7	Beaver1:3_v5.9
D12	26	22303	Beaver1:3_v5.9
D12	27	22327.7	Beaver1:3_v5.9
D12	28	22204.3	Beaver1:3_v5.9
D12	29	22162.9	Beaver1:3_v5.9
D12	30	22129.8	Beaver1:3_v5.9
D12	31	22144.1	Beaver1:3_v5.9
D12	32	22051.5	Beaver1:3_v5.9
D12	33	21969.7	Beaver1:3_v5.9
D12	34	21970.7	Beaver1:3_v5.9
D12	35	21940.4	Beaver1:3_v5.9
D12	36	21871.5	Beaver1:3_v5.9
D12	37	21935.7	Beaver1:3_v5.9
D12	38	21866.1	Beaver1:3_v5.9
D12	39	21790.6	Beaver1:3_v5.9
D12	40	21808.5	Beaver1:3_v5.9
D12	41	21758.3	Beaver1:3_v5.9
D12	42	21876.3	Beaver1:3_v5.9
D12	43	21876.3	Beaver1:3_v5.9
D12	44	21764.6	Beaver1:3_v5.9
D12	45	21764.2	Beaver1:3_v5.9
D12	46	21735.2	Beaver1:3_v5.9
D12	47	21721.9	Beaver1:3_v5.9
D12	48	21734.3	Beaver1:3_v5.9
D12	49	21738.6	Beaver1:3_v5.9
D12	50	21649.7	Beaver1:3_v5.9
D12	51	21724.5	Beaver1:3_v5.9
D12	52	21742.7	Beaver1:3_v5.9
D12	53	21622.1	Beaver1:3_v5.9
D12	54	21702.8	Beaver1:3_v5.9
D12	55	21772.8	Beaver1:3_v5.9
D12	56	21711.3	Beaver1:3_v5.9
D12	57	21638.5	Beaver1:3_v5.9
D12	58	21668	Beaver1:3_v5.9
D12	59	21724.6	Beaver1:3_v5.9
D12	60	21721.7	Beaver1:3_v5.9
E7	1	78829.8	Virocult_v7.16
E7	2	79517.1	Virocult_v7.16
E7	3	79939.8	Virocult_v7.16
E7	4	80578.1	Virocult_v7.16
E7	5	80902.4	Virocult_v7.16
E7	6	81309.2	Virocult_v7.16
E7	7	81559.3	Virocult_v7.16
E7	8	81570.5	Virocult_v7.16
E7	9	82068.3	Virocult_v7.16
E7	10	84090	Virocult_v7.16
E7	11	91975.7	Virocult_v7.16
E7	12	127329	Virocult_v7.16
E7	13	232027	Virocult_v7.16
E7	14	355145	Virocult_v7.16
E7	15	411137	Virocult_v7.16
E7	16	430738	Virocult_v7.16
E7	17	440132	Virocult_v7.16
E7	18	446316	Virocult_v7.16
E7	19	451116	Virocult_v7.16
E7	20	455219	Virocult_v7.16
E7	21	456263	Virocult_v7.16
E7	22	460138	Virocult_v7.16
E7	23	463351	Virocult_v7.16
E7	24	466896	Virocult_v7.16
E7	25	469350	Virocult_v7.16
E7	26	470615	Virocult_v7.16
E7	27	471723	Virocult_v7.16
E7	28	472041	Virocult_v7.16
E7	29	473337	Virocult_v7.16
E7	30	473407	Virocult_v7.16
E7	31	474626	Virocult_v7.16
E7	32	474699	Virocult_v7.16
E7	33	475780	Virocult_v7.16
E7	34	475525	Virocult_v7.16
E7	35	476188	Virocult_v7.16
E7	36	477002	Virocult_v7.16
E7	37	477605	Virocult_v7.16
E7	38	477337	Virocult_v7.16
E7	39	477313	Virocult_v7.16
E7	40	477408	Virocult_v7.16
E7	41	477670	Virocult_v7.16
E7	42	478282	Virocult_v7.16
E7	43	477819	Virocult_v7.16
E7	44	478207	Virocult_v7.16
E7	45	477810	Virocult_v7.16
E7	46	478872	Virocult_v7.16
E7	47	478385	Virocult_v7.16
E7	48	479634	Virocult_v7.16
E7	49	479056	Virocult_v7.16
E7	50	479882	Virocult_v7.16
E7	51	480861	Virocult_v7.16
E7	52	479194	Virocult_v7.16
E7	53	479960	Virocult_v7.16
E7	54	479596	Virocult_v7.16
E7	55	479293	Virocult_v7.16
E7	56	480388	Virocult_v7.16
E7	57	479478	Virocult_v7.16
E7	58	479188	Virocult_v7.16
E7	59	479506	Virocult_v7.16
E7	60	480319	Virocult_v7.16
E8	1	75842.6	SigmaTranswab_v7.16
E8	2	76309.4	SigmaTranswab_v7.16
E8	3	76903	SigmaTranswab_v7.16
E8	4	77326.3	SigmaTranswab_v7.16
E8	5	77654	SigmaTranswab_v7.16
E8	6	77985.7	SigmaTranswab_v7.16
E8	7	78370	SigmaTranswab_v7.16
E8	8	78570.8	SigmaTranswab_v7.16
E8	9	79076.4	SigmaTranswab_v7.16
E8	10	80466.2	SigmaTranswab_v7.16
E8	11	86233.2	SigmaTranswab_v7.16
E8	12	112679	SigmaTranswab_v7.16
E8	13	202377	SigmaTranswab_v7.16
E8	14	335282	SigmaTranswab_v7.16
E8	15	414052	SigmaTranswab_v7.16
E8	16	439922	SigmaTranswab_v7.16
E8	17	451018	SigmaTranswab_v7.16
E8	18	458085	SigmaTranswab_v7.16
E8	19	461712	SigmaTranswab_v7.16
E8	20	466184	SigmaTranswab_v7.16
E8	21	467578	SigmaTranswab_v7.16
E8	22	471897	SigmaTranswab_v7.16
E8	23	475238	SigmaTranswab_v7.16
E8	24	478273	SigmaTranswab_v7.16
E8	25	479786	SigmaTranswab_v7.16
E8	26	481106	SigmaTranswab_v7.16
E8	27	481068	SigmaTranswab_v7.16
E8	28	482355	SigmaTranswab_v7.16
E8	29	482088	SigmaTranswab_v7.16
E8	30	483411	SigmaTranswab_v7.16
E8	31	484282	SigmaTranswab_v7.16
E8	32	484380	SigmaTranswab_v7.16
E8	33	484529	SigmaTranswab_v7.16
E8	34	483916	SigmaTranswab_v7.16
E8	35	485372	SigmaTranswab_v7.16
E8	36	484913	SigmaTranswab_v7.16
E8	37	486063	SigmaTranswab_v7.16
E8	38	486936	SigmaTranswab_v7.16
E8	39	485648	SigmaTranswab_v7.16
E8	40	487741	SigmaTranswab_v7.16
E8	41	486190	SigmaTranswab_v7.16
E8	42	487010	SigmaTranswab_v7.16
E8	43	486868	SigmaTranswab_v7.16
E8	44	487567	SigmaTranswab_v7.16
E8	45	488311	SigmaTranswab_v7.16
E8	46	487452	SigmaTranswab_v7.16
E8	47	487852	SigmaTranswab_v7.16
E8	48	487497	SigmaTranswab_v7.16
E8	49	487844	SigmaTranswab_v7.16
E8	50	487563	SigmaTranswab_v7.16
E8	51	488456	SigmaTranswab_v7.16
E8	52	488158	SigmaTranswab_v7.16
E8	53	488063	SigmaTranswab_v7.16
E8	54	488390	SigmaTranswab_v7.16
E8	55	488089	SigmaTranswab_v7.16
E8	56	487596	SigmaTranswab_v7.16
E8	57	488684	SigmaTranswab_v7.16
E8	58	488514	SigmaTranswab_v7.16
E8	59	488188	SigmaTranswab_v7.16
E8	60	488550	SigmaTranswab_v7.16
E9	1	68443.3	eSwab_v7.16
E9	2	69569.6	eSwab_v7.16
E9	3	70221.7	eSwab_v7.16
E9	4	70718.9	eSwab_v7.16
E9	5	71381.1	eSwab_v7.16
E9	6	71716.8	eSwab_v7.16
E9	7	72167.4	eSwab_v7.16
E9	8	72442.7	eSwab_v7.16
E9	9	72895.9	eSwab_v7.16
E9	10	73590.1	eSwab_v7.16
E9	11	75514.6	eSwab_v7.16
E9	12	84004.2	eSwab_v7.16
E9	13	114523	eSwab_v7.16
E9	14	194164	eSwab_v7.16
E9	15	315806	eSwab_v7.16
E9	16	400741	eSwab_v7.16
E9	17	436101	eSwab_v7.16
E9	18	449550	eSwab_v7.16
E9	19	457813	eSwab_v7.16
E9	20	463208	eSwab_v7.16
E9	21	465066	eSwab_v7.16
E9	22	468385	eSwab_v7.16
E9	23	469614	eSwab_v7.16
E9	24	471713	eSwab_v7.16
E9	25	472550	eSwab_v7.16
E9	26	476616	eSwab_v7.16
E9	27	478862	eSwab_v7.16
E9	28	477361	eSwab_v7.16
E9	29	478269	eSwab_v7.16
E9	30	478530	eSwab_v7.16
E9	31	478534	eSwab_v7.16
E9	32	478587	eSwab_v7.16
E9	33	478000	eSwab_v7.16
E9	34	480159	eSwab_v7.16
E9	35	481306	eSwab_v7.16
E9	36	480307	eSwab_v7.16
E9	37	478805	eSwab_v7.16
E9	38	480543	eSwab_v7.16
E9	39	481014	eSwab_v7.16
E9	40	480253	eSwab_v7.16
E9	41	479861	eSwab_v7.16
E9	42	480414	eSwab_v7.16
E9	43	478125	eSwab_v7.16
E9	44	479866	eSwab_v7.16
E9	45	479800	eSwab_v7.16
E9	46	479478	eSwab_v7.16
E9	47	478654	eSwab_v7.16
E9	48	478588	eSwab_v7.16
E9	49	478070	eSwab_v7.16
E9	50	478271	eSwab_v7.16
E9	51	477815	eSwab_v7.16
E9	52	477431	eSwab_v7.16
E9	53	477090	eSwab_v7.16
E9	54	478142	eSwab_v7.16
E9	55	478123	eSwab_v7.16
E9	56	478500	eSwab_v7.16
E9	57	478366	eSwab_v7.16
E9	58	477059	eSwab_v7.16
E9	59	476987	eSwab_v7.16
E9	60	477633	eSwab_v7.16
E12	1	47152.7	Beaver1:3_v7.16
E12	2	47327.7	Beaver1:3_v7.16
E12	3	47326.4	Beaver1:3_v7.16
E12	4	47321.6	Beaver1:3_v7.16
E12	5	47244.8	Beaver1:3_v7.16
E12	6	47251.4	Beaver1:3_v7.16
E12	7	47255.6	Beaver1:3_v7.16
E12	8	47129	Beaver1:3_v7.16
E12	9	47244.5	Beaver1:3_v7.16
E12	10	47168.6	Beaver1:3_v7.16
E12	11	47165.5	Beaver1:3_v7.16
E12	12	47236.4	Beaver1:3_v7.16
E12	13	47244.4	Beaver1:3_v7.16
E12	14	47148.9	Beaver1:3_v7.16
E12	15	46990.2	Beaver1:3_v7.16
E12	16	46944.1	Beaver1:3_v7.16
E12	17	46792.1	Beaver1:3_v7.16
E12	18	46829.9	Beaver1:3_v7.16
E12	19	46964.1	Beaver1:3_v7.16
E12	20	46731.5	Beaver1:3_v7.16
E12	21	46736.6	Beaver1:3_v7.16
E12	22	46828.5	Beaver1:3_v7.16
E12	23	46777	Beaver1:3_v7.16
E12	24	46661.2	Beaver1:3_v7.16
E12	25	46777.3	Beaver1:3_v7.16
E12	26	46688.4	Beaver1:3_v7.16
E12	27	46385.3	Beaver1:3_v7.16
E12	28	46592.7	Beaver1:3_v7.16
E12	29	46529.7	Beaver1:3_v7.16
E12	30	46568.4	Beaver1:3_v7.16
E12	31	46558.6	Beaver1:3_v7.16
E12	32	46522	Beaver1:3_v7.16
E12	33	46537.2	Beaver1:3_v7.16
E12	34	46523	Beaver1:3_v7.16
E12	35	46404.6	Beaver1:3_v7.16
E12	36	46368.3	Beaver1:3_v7.16
E12	37	46542.2	Beaver1:3_v7.16
E12	38	46424.6	Beaver1:3_v7.16
E12	39	46281	Beaver1:3_v7.16
E12	40	46257.1	Beaver1:3_v7.16
E12	41	46274.2	Beaver1:3_v7.16
E12	42	46475.7	Beaver1:3_v7.16
E12	43	46263.5	Beaver1:3_v7.16
E12	44	46150.3	Beaver1:3_v7.16
E12	45	46124	Beaver1:3_v7.16
E12	46	46081.1	Beaver1:3_v7.16
E12	47	46125.8	Beaver1:3_v7.16
E12	48	46190	Beaver1:3_v7.16
E12	49	46127.2	Beaver1:3_v7.16
E12	50	46044.4	Beaver1:3_v7.16
E12	51	46172.1	Beaver1:3_v7.16
E12	52	46105.7	Beaver1:3_v7.16
E12	53	46055.8	Beaver1:3_v7.16
E12	54	46140.3	Beaver1:3_v7.16
E12	55	46196.5	Beaver1:3_v7.16
E12	56	46217.3	Beaver1:3_v7.16
E12	57	46006	Beaver1:3_v7.16
E12	58	46102.8	Beaver1:3_v7.16
E12	59	46098.3	Beaver1:3_v7.16
E12	60	46011.4	Beaver1:3_v7.16
F7	1	76453.9	Virocult_v7.16
F7	2	77377.8	Virocult_v7.16
F7	3	77577.1	Virocult_v7.16
F7	4	77993.5	Virocult_v7.16
F7	5	78302.4	Virocult_v7.16
F7	6	78511.1	Virocult_v7.16
F7	7	78573.9	Virocult_v7.16
F7	8	79004.5	Virocult_v7.16
F7	9	79567.4	Virocult_v7.16
F7	10	81585.6	Virocult_v7.16
F7	11	91134	Virocult_v7.16
F7	12	133264	Virocult_v7.16
F7	13	247521	Virocult_v7.16
F7	14	359003	Virocult_v7.16
F7	15	404764	Virocult_v7.16
F7	16	421574	Virocult_v7.16
F7	17	429901	Virocult_v7.16
F7	18	436336	Virocult_v7.16
F7	19	439901	Virocult_v7.16
F7	20	443434	Virocult_v7.16
F7	21	446685	Virocult_v7.16
F7	22	449776	Virocult_v7.16
F7	23	452813	Virocult_v7.16
F7	24	456220	Virocult_v7.16
F7	25	458133	Virocult_v7.16
F7	26	458621	Virocult_v7.16
F7	27	460161	Virocult_v7.16
F7	28	460654	Virocult_v7.16
F7	29	461357	Virocult_v7.16
F7	30	461507	Virocult_v7.16
F7	31	462802	Virocult_v7.16
F7	32	462813	Virocult_v7.16
F7	33	463722	Virocult_v7.16
F7	34	463076	Virocult_v7.16
F7	35	464828	Virocult_v7.16
F7	36	464771	Virocult_v7.16
F7	37	465078	Virocult_v7.16
F7	38	465038	Virocult_v7.16
F7	39	465363	Virocult_v7.16
F7	40	465772	Virocult_v7.16
F7	41	465974	Virocult_v7.16
F7	42	465960	Virocult_v7.16
F7	43	466906	Virocult_v7.16
F7	44	467018	Virocult_v7.16
F7	45	467335	Virocult_v7.16
F7	46	467755	Virocult_v7.16
F7	47	467427	Virocult_v7.16
F7	48	468316	Virocult_v7.16
F7	49	468694	Virocult_v7.16
F7	50	468725	Virocult_v7.16
F7	51	468637	Virocult_v7.16
F7	52	468717	Virocult_v7.16
F7	53	468947	Virocult_v7.16
F7	54	469289	Virocult_v7.16
F7	55	468910	Virocult_v7.16
F7	56	468249	Virocult_v7.16
F7	57	468151	Virocult_v7.16
F7	58	468845	Virocult_v7.16
F7	59	468332	Virocult_v7.16
F7	60	468258	Virocult_v7.16
F8	1	73827.4	SigmaTranswab_v7.16
F8	2	74327.3	SigmaTranswab_v7.16
F8	3	74921.8	SigmaTranswab_v7.16
F8	4	75275.3	SigmaTranswab_v7.16
F8	5	75683.6	SigmaTranswab_v7.16
F8	6	75969.3	SigmaTranswab_v7.16
F8	7	76322.9	SigmaTranswab_v7.16
F8	8	76447.8	SigmaTranswab_v7.16
F8	9	77103.8	SigmaTranswab_v7.16
F8	10	79483.8	SigmaTranswab_v7.16
F8	11	90597.2	SigmaTranswab_v7.16
F8	12	137657	SigmaTranswab_v7.16
F8	13	253355	SigmaTranswab_v7.16
F8	14	366510	SigmaTranswab_v7.16
F8	15	421048	SigmaTranswab_v7.16
F8	16	439714	SigmaTranswab_v7.16
F8	17	448298	SigmaTranswab_v7.16
F8	18	454528	SigmaTranswab_v7.16
F8	19	456911	SigmaTranswab_v7.16
F8	20	460608	SigmaTranswab_v7.16
F8	21	462650	SigmaTranswab_v7.16
F8	22	466881	SigmaTranswab_v7.16
F8	23	470442	SigmaTranswab_v7.16
F8	24	472473	SigmaTranswab_v7.16
F8	25	473988	SigmaTranswab_v7.16
F8	26	474738	SigmaTranswab_v7.16
F8	27	474418	SigmaTranswab_v7.16
F8	28	475030	SigmaTranswab_v7.16
F8	29	474864	SigmaTranswab_v7.16
F8	30	475740	SigmaTranswab_v7.16
F8	31	475564	SigmaTranswab_v7.16
F8	32	475439	SigmaTranswab_v7.16
F8	33	475951	SigmaTranswab_v7.16
F8	34	475264	SigmaTranswab_v7.16
F8	35	475771	SigmaTranswab_v7.16
F8	36	476154	SigmaTranswab_v7.16
F8	37	476376	SigmaTranswab_v7.16
F8	38	476955	SigmaTranswab_v7.16
F8	39	476420	SigmaTranswab_v7.16
F8	40	477555	SigmaTranswab_v7.16
F8	41	476398	SigmaTranswab_v7.16
F8	42	476943	SigmaTranswab_v7.16
F8	43	476934	SigmaTranswab_v7.16
F8	44	477281	SigmaTranswab_v7.16
F8	45	477595	SigmaTranswab_v7.16
F8	46	477237	SigmaTranswab_v7.16
F8	47	477518	SigmaTranswab_v7.16
F8	48	477177	SigmaTranswab_v7.16
F8	49	477637	SigmaTranswab_v7.16
F8	50	477479	SigmaTranswab_v7.16
F8	51	477060	SigmaTranswab_v7.16
F8	52	477962	SigmaTranswab_v7.16
F8	53	477773	SigmaTranswab_v7.16
F8	54	477569	SigmaTranswab_v7.16
F8	55	477504	SigmaTranswab_v7.16
F8	56	477182	SigmaTranswab_v7.16
F8	57	477305	SigmaTranswab_v7.16
F8	58	477367	SigmaTranswab_v7.16
F8	59	476783	SigmaTranswab_v7.16
F8	60	476307	SigmaTranswab_v7.16
F9	1	74349.9	eSwab_v7.16
F9	2	75492.8	eSwab_v7.16
F9	3	76138.7	eSwab_v7.16
F9	4	76628.7	eSwab_v7.16
F9	5	77105.4	eSwab_v7.16
F9	6	77301.4	eSwab_v7.16
F9	7	77493.5	eSwab_v7.16
F9	8	77951.2	eSwab_v7.16
F9	9	78161.6	eSwab_v7.16
F9	10	79133.1	eSwab_v7.16
F9	11	82579.8	eSwab_v7.16
F9	12	97729.4	eSwab_v7.16
F9	13	149682	eSwab_v7.16
F9	14	260279	eSwab_v7.16
F9	15	384119	eSwab_v7.16
F9	16	446753	eSwab_v7.16
F9	17	469926	eSwab_v7.16
F9	18	479348	eSwab_v7.16
F9	19	486200	eSwab_v7.16
F9	20	490191	eSwab_v7.16
F9	21	494457	eSwab_v7.16
F9	22	495848	eSwab_v7.16
F9	23	498820	eSwab_v7.16
F9	24	500838	eSwab_v7.16
F9	25	503398	eSwab_v7.16
F9	26	507235	eSwab_v7.16
F9	27	508592	eSwab_v7.16
F9	28	507876	eSwab_v7.16
F9	29	509277	eSwab_v7.16
F9	30	510202	eSwab_v7.16
F9	31	510158	eSwab_v7.16
F9	32	510974	eSwab_v7.16
F9	33	510672	eSwab_v7.16
F9	34	512609	eSwab_v7.16
F9	35	513430	eSwab_v7.16
F9	36	512441	eSwab_v7.16
F9	37	511711	eSwab_v7.16
F9	38	513052	eSwab_v7.16
F9	39	512721	eSwab_v7.16
F9	40	512343	eSwab_v7.16
F9	41	513038	eSwab_v7.16
F9	42	513842	eSwab_v7.16
F9	43	512867	eSwab_v7.16
F9	44	514133	eSwab_v7.16
F9	45	513628	eSwab_v7.16
F9	46	513550	eSwab_v7.16
F9	47	514169	eSwab_v7.16
F9	48	513793	eSwab_v7.16
F9	49	513518	eSwab_v7.16
F9	50	514178	eSwab_v7.16
F9	51	514102	eSwab_v7.16
F9	52	514276	eSwab_v7.16
F9	53	514742	eSwab_v7.16
F9	54	513955	eSwab_v7.16
F9	55	513452	eSwab_v7.16
F9	56	513840	eSwab_v7.16
F9	57	513283	eSwab_v7.16
F9	58	511931	eSwab_v7.16
F9	59	512452	eSwab_v7.16
F9	60	512543	eSwab_v7.16
F12	1	44386.9	Beaver1:3_v7.16
F12	2	44518.8	Beaver1:3_v7.16
F12	3	44500.8	Beaver1:3_v7.16
F12	4	44640.1	Beaver1:3_v7.16
F12	5	44508.2	Beaver1:3_v7.16
F12	6	44589.4	Beaver1:3_v7.16
F12	7	44570	Beaver1:3_v7.16
F12	8	44626.7	Beaver1:3_v7.16
F12	9	44568.4	Beaver1:3_v7.16
F12	10	44498.8	Beaver1:3_v7.16
F12	11	44498.8	Beaver1:3_v7.16
F12	12	44499.3	Beaver1:3_v7.16
F12	13	44431.3	Beaver1:3_v7.16
F12	14	44280.7	Beaver1:3_v7.16
F12	15	44374.8	Beaver1:3_v7.16
F12	16	44312.2	Beaver1:3_v7.16
F12	17	44235.1	Beaver1:3_v7.16
F12	18	44069.1	Beaver1:3_v7.16
F12	19	44015.1	Beaver1:3_v7.16
F12	20	44013.6	Beaver1:3_v7.16
F12	21	43961.7	Beaver1:3_v7.16
F12	22	44017	Beaver1:3_v7.16
F12	23	44059.2	Beaver1:3_v7.16
F12	24	43841	Beaver1:3_v7.16
F12	25	43942	Beaver1:3_v7.16
F12	26	43793.3	Beaver1:3_v7.16
F12	27	43681.6	Beaver1:3_v7.16
F12	28	43930	Beaver1:3_v7.16
F12	29	43743.1	Beaver1:3_v7.16
F12	30	43795.1	Beaver1:3_v7.16
F12	31	43683.1	Beaver1:3_v7.16
F12	32	43757.6	Beaver1:3_v7.16
F12	33	43642.7	Beaver1:3_v7.16
F12	34	43615	Beaver1:3_v7.16
F12	35	43488	Beaver1:3_v7.16
F12	36	43452.8	Beaver1:3_v7.16
F12	37	43514.6	Beaver1:3_v7.16
F12	38	43370.9	Beaver1:3_v7.16
F12	39	43374.2	Beaver1:3_v7.16
F12	40	43333.7	Beaver1:3_v7.16
F12	41	43355	Beaver1:3_v7.16
F12	42	43319.5	Beaver1:3_v7.16
F12	43	43290.3	Beaver1:3_v7.16
F12	44	43290	Beaver1:3_v7.16
F12	45	43138.4	Beaver1:3_v7.16
F12	46	43161.6	Beaver1:3_v7.16
F12	47	43268.1	Beaver1:3_v7.16
F12	48	43309	Beaver1:3_v7.16
F12	49	43315.2	Beaver1:3_v7.16
F12	50	43197.3	Beaver1:3_v7.16
F12	51	43291.9	Beaver1:3_v7.16
F12	52	43285.2	Beaver1:3_v7.16
F12	53	43202.4	Beaver1:3_v7.16
F12	54	43325.9	Beaver1:3_v7.16
F12	55	43269	Beaver1:3_v7.16
F12	56	43279.2	Beaver1:3_v7.16
F12	57	43256.6	Beaver1:3_v7.16
F12	58	43178.8	Beaver1:3_v7.16
F12	59	43202.1	Beaver1:3_v7.16
F12	60	43187.3	Beaver1:3_v7.16
G7	1	82703.3	Virocult_v7.16
G7	2	83754.2	Virocult_v7.16
G7	3	85164.2	Virocult_v7.16
G7	4	85798.9	Virocult_v7.16
G7	5	86240.9	Virocult_v7.16
G7	6	86500.8	Virocult_v7.16
G7	7	86873.7	Virocult_v7.16
G7	8	87055.4	Virocult_v7.16
G7	9	87117	Virocult_v7.16
G7	10	87306.4	Virocult_v7.16
G7	11	87418	Virocult_v7.16
G7	12	87655.4	Virocult_v7.16
G7	13	88090.8	Virocult_v7.16
G7	14	88077.3	Virocult_v7.16
G7	15	88088.5	Virocult_v7.16
G7	16	88267.1	Virocult_v7.16
G7	17	88382.4	Virocult_v7.16
G7	18	88359.7	Virocult_v7.16
G7	19	88299.6	Virocult_v7.16
G7	20	88409	Virocult_v7.16
G7	21	88711.8	Virocult_v7.16
G7	22	88610.8	Virocult_v7.16
G7	23	88957	Virocult_v7.16
G7	24	88868.4	Virocult_v7.16
G7	25	89062.6	Virocult_v7.16
G7	26	89710.7	Virocult_v7.16
G7	27	90595.6	Virocult_v7.16
G7	28	93303	Virocult_v7.16
G7	29	100153	Virocult_v7.16
G7	30	114758	Virocult_v7.16
G7	31	140707	Virocult_v7.16
G7	32	177415	Virocult_v7.16
G7	33	218415	Virocult_v7.16
G7	34	260580	Virocult_v7.16
G7	35	297060	Virocult_v7.16
G7	36	332174	Virocult_v7.16
G7	37	362668	Virocult_v7.16
G7	38	389550	Virocult_v7.16
G7	39	413800	Virocult_v7.16
G7	40	433058	Virocult_v7.16
G7	41	449596	Virocult_v7.16
G7	42	461436	Virocult_v7.16
G7	43	469958	Virocult_v7.16
G7	44	476314	Virocult_v7.16
G7	45	481085	Virocult_v7.16
G7	46	484993	Virocult_v7.16
G7	47	488279	Virocult_v7.16
G7	48	489751	Virocult_v7.16
G7	49	492179	Virocult_v7.16
G7	50	493329	Virocult_v7.16
G7	51	495174	Virocult_v7.16
G7	52	496859	Virocult_v7.16
G7	53	498716	Virocult_v7.16
G7	54	499709	Virocult_v7.16
G7	55	502443	Virocult_v7.16
G7	56	504490	Virocult_v7.16
G7	57	505990	Virocult_v7.16
G7	58	507596	Virocult_v7.16
G7	59	508543	Virocult_v7.16
G7	60	508860	Virocult_v7.16
G8	1	81145.2	SigmaTranswab_v7.16
G8	2	81557.9	SigmaTranswab_v7.16
G8	3	82290.6	SigmaTranswab_v7.16
G8	4	82707.8	SigmaTranswab_v7.16
G8	5	83009.4	SigmaTranswab_v7.16
G8	6	83336.6	SigmaTranswab_v7.16
G8	7	83651.9	SigmaTranswab_v7.16
G8	8	83845.2	SigmaTranswab_v7.16
G8	9	84110.5	SigmaTranswab_v7.16
G8	10	84321.8	SigmaTranswab_v7.16
G8	11	84478.7	SigmaTranswab_v7.16
G8	12	84626.8	SigmaTranswab_v7.16
G8	13	84799.2	SigmaTranswab_v7.16
G8	14	84985.1	SigmaTranswab_v7.16
G8	15	85217.1	SigmaTranswab_v7.16
G8	16	85337.3	SigmaTranswab_v7.16
G8	17	85429	SigmaTranswab_v7.16
G8	18	85532.3	SigmaTranswab_v7.16
G8	19	85763.6	SigmaTranswab_v7.16
G8	20	85914.7	SigmaTranswab_v7.16
G8	21	86093.1	SigmaTranswab_v7.16
G8	22	86259.1	SigmaTranswab_v7.16
G8	23	86281.8	SigmaTranswab_v7.16
G8	24	86357.9	SigmaTranswab_v7.16
G8	25	86512.7	SigmaTranswab_v7.16
G8	26	86705	SigmaTranswab_v7.16
G8	27	86691	SigmaTranswab_v7.16
G8	28	86783	SigmaTranswab_v7.16
G8	29	86816.4	SigmaTranswab_v7.16
G8	30	86930.7	SigmaTranswab_v7.16
G8	31	87060	SigmaTranswab_v7.16
G8	32	87102.2	SigmaTranswab_v7.16
G8	33	87223.4	SigmaTranswab_v7.16
G8	34	87240.1	SigmaTranswab_v7.16
G8	35	87353.2	SigmaTranswab_v7.16
G8	36	87469	SigmaTranswab_v7.16
G8	37	87623.5	SigmaTranswab_v7.16
G8	38	87915.6	SigmaTranswab_v7.16
G8	39	87952.3	SigmaTranswab_v7.16
G8	40	88107.5	SigmaTranswab_v7.16
G8	41	88321.7	SigmaTranswab_v7.16
G8	42	88716.6	SigmaTranswab_v7.16
G8	43	89172.6	SigmaTranswab_v7.16
G8	44	89770	SigmaTranswab_v7.16
G8	45	90418.5	SigmaTranswab_v7.16
G8	46	91381.2	SigmaTranswab_v7.16
G8	47	92753	SigmaTranswab_v7.16
G8	48	94332.3	SigmaTranswab_v7.16
G8	49	96388.1	SigmaTranswab_v7.16
G8	50	99025.6	SigmaTranswab_v7.16
G8	51	101907	SigmaTranswab_v7.16
G8	52	105557	SigmaTranswab_v7.16
G8	53	109996	SigmaTranswab_v7.16
G8	54	115179	SigmaTranswab_v7.16
G8	55	121087	SigmaTranswab_v7.16
G8	56	128128	SigmaTranswab_v7.16
G8	57	135735	SigmaTranswab_v7.16
G8	58	144295	SigmaTranswab_v7.16
G8	59	153589	SigmaTranswab_v7.16
G8	60	162844	SigmaTranswab_v7.16
G9	1	71314.5	eSwab_v7.16
G9	2	71948.7	eSwab_v7.16
G9	3	72118.6	eSwab_v7.16
G9	4	72380.8	eSwab_v7.16
G9	5	72555.6	eSwab_v7.16
G9	6	72897.9	eSwab_v7.16
G9	7	73221.4	eSwab_v7.16
G9	8	73133.8	eSwab_v7.16
G9	9	73474.4	eSwab_v7.16
G9	10	73544.5	eSwab_v7.16
G9	11	73705.3	eSwab_v7.16
G9	12	73861.3	eSwab_v7.16
G9	13	73980.7	eSwab_v7.16
G9	14	74107.7	eSwab_v7.16
G9	15	74226.2	eSwab_v7.16
G9	16	74407.2	eSwab_v7.16
G9	17	74417.1	eSwab_v7.16
G9	18	74679.8	eSwab_v7.16
G9	19	74783.5	eSwab_v7.16
G9	20	75030.8	eSwab_v7.16
G9	21	75085.1	eSwab_v7.16
G9	22	75326.6	eSwab_v7.16
G9	23	75377.3	eSwab_v7.16
G9	24	75578.1	eSwab_v7.16
G9	25	75629.5	eSwab_v7.16
G9	26	75656.5	eSwab_v7.16
G9	27	75517	eSwab_v7.16
G9	28	75948.3	eSwab_v7.16
G9	29	76095.3	eSwab_v7.16
G9	30	76332.5	eSwab_v7.16
G9	31	76307.8	eSwab_v7.16
G9	32	76428.5	eSwab_v7.16
G9	33	76600.1	eSwab_v7.16
G9	34	76488	eSwab_v7.16
G9	35	76590.3	eSwab_v7.16
G9	36	76669	eSwab_v7.16
G9	37	76962	eSwab_v7.16
G9	38	76987.5	eSwab_v7.16
G9	39	76775.8	eSwab_v7.16
G9	40	76993.5	eSwab_v7.16
G9	41	77103.2	eSwab_v7.16
G9	42	76984.8	eSwab_v7.16
G9	43	77145.5	eSwab_v7.16
G9	44	77095.1	eSwab_v7.16
G9	45	77202.3	eSwab_v7.16
G9	46	77224.3	eSwab_v7.16
G9	47	77179.8	eSwab_v7.16
G9	48	77383.7	eSwab_v7.16
G9	49	77284.8	eSwab_v7.16
G9	50	77477.4	eSwab_v7.16
G9	51	77568.2	eSwab_v7.16
G9	52	77736.1	eSwab_v7.16
G9	53	77725.8	eSwab_v7.16
G9	54	77729.9	eSwab_v7.16
G9	55	77729.7	eSwab_v7.16
G9	56	77630	eSwab_v7.16
G9	57	77702.2	eSwab_v7.16
G9	58	77972.3	eSwab_v7.16
G9	59	77765.8	eSwab_v7.16
G9	60	77885.2	eSwab_v7.16
G12	1	49551.4	Beaver1:3_v7.16
G12	2	49796.6	Beaver1:3_v7.16
G12	3	49821.6	Beaver1:3_v7.16
G12	4	49952.7	Beaver1:3_v7.16
G12	5	49883.2	Beaver1:3_v7.16
G12	6	49957.1	Beaver1:3_v7.16
G12	7	49924.2	Beaver1:3_v7.16
G12	8	49990.8	Beaver1:3_v7.16
G12	9	49917.4	Beaver1:3_v7.16
G12	10	49846.8	Beaver1:3_v7.16
G12	11	49938.6	Beaver1:3_v7.16
G12	12	49852.5	Beaver1:3_v7.16
G12	13	49862.9	Beaver1:3_v7.16
G12	14	49754.7	Beaver1:3_v7.16
G12	15	49699.6	Beaver1:3_v7.16
G12	16	49728.5	Beaver1:3_v7.16
G12	17	49562.3	Beaver1:3_v7.16
G12	18	49444	Beaver1:3_v7.16
G12	19	49546.1	Beaver1:3_v7.16
G12	20	49416.9	Beaver1:3_v7.16
G12	21	49444.9	Beaver1:3_v7.16
G12	22	49481	Beaver1:3_v7.16
G12	23	49363.9	Beaver1:3_v7.16
G12	24	49277.8	Beaver1:3_v7.16
G12	25	49321.2	Beaver1:3_v7.16
G12	26	49211	Beaver1:3_v7.16
G12	27	49069	Beaver1:3_v7.16
G12	28	49139.8	Beaver1:3_v7.16
G12	29	49041	Beaver1:3_v7.16
G12	30	49095.6	Beaver1:3_v7.16
G12	31	48933.2	Beaver1:3_v7.16
G12	32	48963.6	Beaver1:3_v7.16
G12	33	48863.6	Beaver1:3_v7.16
G12	34	48890	Beaver1:3_v7.16
G12	35	48864.4	Beaver1:3_v7.16
G12	36	48831	Beaver1:3_v7.16
G12	37	48785.5	Beaver1:3_v7.16
G12	38	48771.7	Beaver1:3_v7.16
G12	39	48674.8	Beaver1:3_v7.16
G12	40	48727.6	Beaver1:3_v7.16
G12	41	48653.6	Beaver1:3_v7.16
G12	42	48683.9	Beaver1:3_v7.16
G12	43	48613.9	Beaver1:3_v7.16
G12	44	48582.6	Beaver1:3_v7.16
G12	45	48552.4	Beaver1:3_v7.16
G12	46	48458.6	Beaver1:3_v7.16
G12	47	48415.3	Beaver1:3_v7.16
G12	48	48455.5	Beaver1:3_v7.16
G12	49	48362.3	Beaver1:3_v7.16
G12	50	48344.3	Beaver1:3_v7.16
G12	51	48358.4	Beaver1:3_v7.16
G12	52	48373.9	Beaver1:3_v7.16
G12	53	48312.5	Beaver1:3_v7.16
G12	54	48361.6	Beaver1:3_v7.16
G12	55	48396.8	Beaver1:3_v7.16
G12	56	48394.2	Beaver1:3_v7.16
G12	57	48315.5	Beaver1:3_v7.16
G12	58	48305.2	Beaver1:3_v7.16
G12	59	48235.4	Beaver1:3_v7.16
G12	60	48113.8	Beaver1:3_v7.16
H7	1	88778.4	Virocult_v7.16
H7	2	90459	Virocult_v7.16
H7	3	90872.8	Virocult_v7.16
H7	4	91157.6	Virocult_v7.16
H7	5	91383.2	Virocult_v7.16
H7	6	91560.3	Virocult_v7.16
H7	7	91753.2	Virocult_v7.16
H7	8	91987.2	Virocult_v7.16
H7	9	92150.7	Virocult_v7.16
H7	10	92319.6	Virocult_v7.16
H7	11	92435	Virocult_v7.16
H7	12	92593.7	Virocult_v7.16
H7	13	92757.2	Virocult_v7.16
H7	14	92873	Virocult_v7.16
H7	15	92978.5	Virocult_v7.16
H7	16	93100	Virocult_v7.16
H7	17	93206.5	Virocult_v7.16
H7	18	93262	Virocult_v7.16
H7	19	93404.4	Virocult_v7.16
H7	20	93491.9	Virocult_v7.16
H7	21	93635.9	Virocult_v7.16
H7	22	93682.5	Virocult_v7.16
H7	23	93797.8	Virocult_v7.16
H7	24	93872.1	Virocult_v7.16
H7	25	93891.2	Virocult_v7.16
H7	26	94022.8	Virocult_v7.16
H7	27	94075.8	Virocult_v7.16
H7	28	94165.7	Virocult_v7.16
H7	29	94270.5	Virocult_v7.16
H7	30	94351.7	Virocult_v7.16
H7	31	94384.8	Virocult_v7.16
H7	32	94454.4	Virocult_v7.16
H7	33	94551.3	Virocult_v7.16
H7	34	94670	Virocult_v7.16
H7	35	94727.6	Virocult_v7.16
H7	36	94831.7	Virocult_v7.16
H7	37	94894.5	Virocult_v7.16
H7	38	94914.8	Virocult_v7.16
H7	39	94982.6	Virocult_v7.16
H7	40	95068	Virocult_v7.16
H7	41	95181.3	Virocult_v7.16
H7	42	95248.3	Virocult_v7.16
H7	43	95357.3	Virocult_v7.16
H7	44	95541.4	Virocult_v7.16
H7	45	95736	Virocult_v7.16
H7	46	95950	Virocult_v7.16
H7	47	96362.6	Virocult_v7.16
H7	48	96756.8	Virocult_v7.16
H7	49	97277.6	Virocult_v7.16
H7	50	97924.7	Virocult_v7.16
H7	51	98725.5	Virocult_v7.16
H7	52	99694.6	Virocult_v7.16
H7	53	100913	Virocult_v7.16
H7	54	102345	Virocult_v7.16
H7	55	104044	Virocult_v7.16
H7	56	106035	Virocult_v7.16
H7	57	108339	Virocult_v7.16
H7	58	111049	Virocult_v7.16
H7	59	114079	Virocult_v7.16
H7	60	117307	Virocult_v7.16
H8	1	78041.3	SigmaTranswab_v7.16
H8	2	79047.8	SigmaTranswab_v7.16
H8	3	79402.1	SigmaTranswab_v7.16
H8	4	79778.6	SigmaTranswab_v7.16
H8	5	80140.3	SigmaTranswab_v7.16
H8	6	80356.8	SigmaTranswab_v7.16
H8	7	80682	SigmaTranswab_v7.16
H8	8	80953.3	SigmaTranswab_v7.16
H8	9	81134.7	SigmaTranswab_v7.16
H8	10	81455.2	SigmaTranswab_v7.16
H8	11	81612.7	SigmaTranswab_v7.16
H8	12	81839.7	SigmaTranswab_v7.16
H8	13	82111.1	SigmaTranswab_v7.16
H8	14	82208.4	SigmaTranswab_v7.16
H8	15	82390.7	SigmaTranswab_v7.16
H8	16	82611.3	SigmaTranswab_v7.16
H8	17	82735.8	SigmaTranswab_v7.16
H8	18	82972.2	SigmaTranswab_v7.16
H8	19	82999.9	SigmaTranswab_v7.16
H8	20	83184.5	SigmaTranswab_v7.16
H8	21	83355.7	SigmaTranswab_v7.16
H8	22	83373.9	SigmaTranswab_v7.16
H8	23	83501.6	SigmaTranswab_v7.16
H8	24	83592.1	SigmaTranswab_v7.16
H8	25	83742.2	SigmaTranswab_v7.16
H8	26	83863.8	SigmaTranswab_v7.16
H8	27	83952.2	SigmaTranswab_v7.16
H8	28	84021.7	SigmaTranswab_v7.16
H8	29	84151.5	SigmaTranswab_v7.16
H8	30	84260.9	SigmaTranswab_v7.16
H8	31	84324.2	SigmaTranswab_v7.16
H8	32	84457.6	SigmaTranswab_v7.16
H8	33	84549.7	SigmaTranswab_v7.16
H8	34	84729.2	SigmaTranswab_v7.16
H8	35	84796.8	SigmaTranswab_v7.16
H8	36	84961.4	SigmaTranswab_v7.16
H8	37	85132.8	SigmaTranswab_v7.16
H8	38	85244.8	SigmaTranswab_v7.16
H8	39	85528.3	SigmaTranswab_v7.16
H8	40	85719.8	SigmaTranswab_v7.16
H8	41	86065.5	SigmaTranswab_v7.16
H8	42	86443.9	SigmaTranswab_v7.16
H8	43	86896.2	SigmaTranswab_v7.16
H8	44	87429	SigmaTranswab_v7.16
H8	45	88040.1	SigmaTranswab_v7.16
H8	46	88912	SigmaTranswab_v7.16
H8	47	89909.2	SigmaTranswab_v7.16
H8	48	91134.7	SigmaTranswab_v7.16
H8	49	92707.7	SigmaTranswab_v7.16
H8	50	94406.7	SigmaTranswab_v7.16
H8	51	96508.9	SigmaTranswab_v7.16
H8	52	98861	SigmaTranswab_v7.16
H8	53	101782	SigmaTranswab_v7.16
H8	54	104962	SigmaTranswab_v7.16
H8	55	108662	SigmaTranswab_v7.16
H8	56	112734	SigmaTranswab_v7.16
H8	57	117284	SigmaTranswab_v7.16
H8	58	122392	SigmaTranswab_v7.16
H8	59	127943	SigmaTranswab_v7.16
H8	60	133461	SigmaTranswab_v7.16
H9	1	75721	eSwab_v7.16
H9	2	76589.3	eSwab_v7.16
H9	3	77095.6	eSwab_v7.16
H9	4	77601.5	eSwab_v7.16
H9	5	78062.3	eSwab_v7.16
H9	6	78217.3	eSwab_v7.16
H9	7	78445.1	eSwab_v7.16
H9	8	78872.2	eSwab_v7.16
H9	9	78953.1	eSwab_v7.16
H9	10	79300.3	eSwab_v7.16
H9	11	79434.4	eSwab_v7.16
H9	12	79692.5	eSwab_v7.16
H9	13	79967.5	eSwab_v7.16
H9	14	80011.1	eSwab_v7.16
H9	15	80171.3	eSwab_v7.16
H9	16	80378.1	eSwab_v7.16
H9	17	80506.5	eSwab_v7.16
H9	18	80472.6	eSwab_v7.16
H9	19	80686.5	eSwab_v7.16
H9	20	80738.8	eSwab_v7.16
H9	21	81003.4	eSwab_v7.16
H9	22	80979.9	eSwab_v7.16
H9	23	81137.8	eSwab_v7.16
H9	24	81189.6	eSwab_v7.16
H9	25	81331.8	eSwab_v7.16
H9	26	81571.4	eSwab_v7.16
H9	27	81680.8	eSwab_v7.16
H9	28	81425.9	eSwab_v7.16
H9	29	81624.1	eSwab_v7.16
H9	30	81624	eSwab_v7.16
H9	31	81704	eSwab_v7.16
H9	32	81759.6	eSwab_v7.16
H9	33	81683.8	eSwab_v7.16
H9	34	81973.6	eSwab_v7.16
H9	35	82045.5	eSwab_v7.16
H9	36	81971.2	eSwab_v7.16
H9	37	81887	eSwab_v7.16
H9	38	82045.3	eSwab_v7.16
H9	39	82247.8	eSwab_v7.16
H9	40	82150.3	eSwab_v7.16
H9	41	82234.7	eSwab_v7.16
H9	42	82356.8	eSwab_v7.16
H9	43	82357.8	eSwab_v7.16
H9	44	82499.6	eSwab_v7.16
H9	45	82471.4	eSwab_v7.16
H9	46	82492.3	eSwab_v7.16
H9	47	82575.8	eSwab_v7.16
H9	48	82547	eSwab_v7.16
H9	49	82657.5	eSwab_v7.16
H9	50	82570	eSwab_v7.16
H9	51	82593.7	eSwab_v7.16
H9	52	82532.7	eSwab_v7.16
H9	53	82588.6	eSwab_v7.16
H9	54	82594.1	eSwab_v7.16
H9	55	82613	eSwab_v7.16
H9	56	82728.5	eSwab_v7.16
H9	57	82714.7	eSwab_v7.16
H9	58	82660.3	eSwab_v7.16
H9	59	82904.4	eSwab_v7.16
H9	60	82859.8	eSwab_v7.16
H12	1	42877.7	Beaver1:3_v7.16
H12	2	43296.7	Beaver1:3_v7.16
H12	3	43384.1	Beaver1:3_v7.16
H12	4	43449	Beaver1:3_v7.16
H12	5	43505.4	Beaver1:3_v7.16
H12	6	43546.2	Beaver1:3_v7.16
H12	7	43566.8	Beaver1:3_v7.16
H12	8	43535.8	Beaver1:3_v7.16
H12	9	43586.5	Beaver1:3_v7.16
H12	10	43523.4	Beaver1:3_v7.16
H12	11	43490.3	Beaver1:3_v7.16
H12	12	43480.1	Beaver1:3_v7.16
H12	13	43437.6	Beaver1:3_v7.16
H12	14	43450.8	Beaver1:3_v7.16
H12	15	43423.2	Beaver1:3_v7.16
H12	16	43357.2	Beaver1:3_v7.16
H12	17	43358.4	Beaver1:3_v7.16
H12	18	43365.9	Beaver1:3_v7.16
H12	19	43289.6	Beaver1:3_v7.16
H12	20	43286.8	Beaver1:3_v7.16
H12	21	43244.3	Beaver1:3_v7.16
H12	22	43156.5	Beaver1:3_v7.16
H12	23	43196.2	Beaver1:3_v7.16
H12	24	43183.1	Beaver1:3_v7.16
H12	25	43131.7	Beaver1:3_v7.16
H12	26	43109.7	Beaver1:3_v7.16
H12	27	43145.8	Beaver1:3_v7.16
H12	28	43068.8	Beaver1:3_v7.16
H12	29	43112.5	Beaver1:3_v7.16
H12	30	43089.2	Beaver1:3_v7.16
H12	31	43122.3	Beaver1:3_v7.16
H12	32	43119	Beaver1:3_v7.16
H12	33	43131.9	Beaver1:3_v7.16
H12	34	43125.8	Beaver1:3_v7.16
H12	35	43094.7	Beaver1:3_v7.16
H12	36	43138.3	Beaver1:3_v7.16
H12	37	43040.1	Beaver1:3_v7.16
H12	38	43061.8	Beaver1:3_v7.16
H12	39	43018.2	Beaver1:3_v7.16
H12	40	42956.4	Beaver1:3_v7.16
H12	41	42949.7	Beaver1:3_v7.16
H12	42	42876.7	Beaver1:3_v7.16
H12	43	42871.4	Beaver1:3_v7.16
H12	44	42833.9	Beaver1:3_v7.16
H12	45	42872	Beaver1:3_v7.16
H12	46	42932.3	Beaver1:3_v7.16
H12	47	42920.4	Beaver1:3_v7.16
H12	48	42896.6	Beaver1:3_v7.16
H12	49	42958.9	Beaver1:3_v7.16
H12	50	42927.5	Beaver1:3_v7.16
H12	51	42985.1	Beaver1:3_v7.16
H12	52	42944.6	Beaver1:3_v7.16
H12	53	42978.1	Beaver1:3_v7.16
H12	54	42875.8	Beaver1:3_v7.16
H12	55	42897	Beaver1:3_v7.16
H12	56	42826.2	Beaver1:3_v7.16
H12	57	42845.3	Beaver1:3_v7.16
H12	58	42790.8	Beaver1:3_v7.16
H12	59	42808.4	Beaver1:3_v7.16
H12	60	42798.1	Beaver1:3_v7.16
